# Supplementary material for: Evaluating the genus Cespitularia MilneEdwards & Haime, 1850 with descriptions of new genera of the family Xeniidae (Octocorallia, Alcyonacea)
Source: Zookeys. 2018 May 2;(754):63–101. doi: 10.3897/zookeys.754.23368 (PMC5943446; doi:10.3897/zookeys.754.23368)
Supplement: XML Treatment for Conglomeratusclera coerulea [file zookeys.754.23368-treatment2.xml]

<!DOCTYPE tp:taxon-treatment
  PUBLIC "-//TaxonX//DTD Taxonomic Treatment Publishing DTD v0 20100105//EN" "tax-treatment-NSO.dtd">
<tp:taxon-treatment xmlns:tp="http://www.plazi.org/taxpub"><tp:treatment-meta><kwd-group><label>Taxon classification</label><kwd><named-content xmlns:xlink="http://www.w3.org/1999/xlink" content-type="kingdom">Animalia</named-content></kwd><kwd><named-content xmlns:xlink="http://www.w3.org/1999/xlink" content-type="order">Alcyonacea</named-content></kwd><kwd><named-content xmlns:xlink="http://www.w3.org/1999/xlink" content-type="family">Xeniidae</named-content></kwd></kwd-group><mixed-citation publication-type="journal"><person-group><name><surname>Benayahu</surname><given-names>Yehuda</given-names></name><name><surname>van Ofwegen</surname><given-names>Leen P.</given-names></name><name><surname>McFadden</surname><given-names>Catherine S.</given-names></name></person-group><article-title>Evaluating the genus <italic><tp:taxon-name><tp:taxon-name-part taxon-name-part-type="genus" reg="Cespitularia">Cespitularia</tp:taxon-name-part></tp:taxon-name></italic> MilneEdwards &amp; Haime, 1850 with descriptions of new genera of the family <tp:taxon-name><tp:taxon-name-part taxon-name-part-type="family">Xeniidae</tp:taxon-name-part></tp:taxon-name> (<tp:taxon-name><tp:taxon-name-part taxon-name-part-type="subclass">Octocorallia</tp:taxon-name-part></tp:taxon-name>, <tp:taxon-name><tp:taxon-name-part taxon-name-part-type="order">Alcyonacea</tp:taxon-name-part></tp:taxon-name>)</article-title><source>Zookeys</source><day>2</day><month>5</month><year>2018</year><volume>2018</volume><issue>754</issue><fpage>63</fpage><lpage>101</lpage><pub-id pub-id-type="doi">10.3897/zookeys.754.23368</pub-id></mixed-citation></tp:treatment-meta><tp:nomenclature><tp:taxon-name>
                    <tp:taxon-name-part taxon-name-part-type="genus" reg="Conglomeratusclera">Conglomeratusclera</tp:taxon-name-part>
                    <tp:taxon-name-part taxon-name-part-type="species" reg="coerulea">coerulea</tp:taxon-name-part>
                  </tp:taxon-name><tp:taxon-authority>(May, 1898)</tp:taxon-authority><xref ref-type="fig" rid="F1">Figures 1A–B</xref><xref ref-type="fig" rid="F2">, 2</xref><xref ref-type="fig" rid="F3">, 3</xref><xref ref-type="fig" rid="F4">, 4</xref><xref ref-type="fig" rid="F5">, 5A–B</xref><xref ref-type="fig" rid="F7">, 7</xref><xref ref-type="fig" rid="F8">, 8</xref><xref ref-type="fig" rid="F9">, 9</xref><xref ref-type="fig" rid="F10">, 10</xref><xref ref-type="fig" rid="F11">, 11</xref><xref ref-type="fig" rid="F12">, 12</xref><xref ref-type="fig" rid="F13">, 13</xref><xref ref-type="fig" rid="F14">, 14</xref><xref ref-type="fig" rid="F15">, 15</xref><xref ref-type="fig" rid="F16">, 16</xref><xref ref-type="fig" rid="F17">, 17</xref><xref ref-type="fig" rid="F18">, 18</xref><xref ref-type="fig" rid="F19">, 19</xref><xref ref-type="fig" rid="F20">, 20</xref><xref ref-type="fig" rid="F21">, 21</xref><xref ref-type="fig" rid="F22">, 22</xref><xref ref-type="fig" rid="F23">, 23</xref><xref ref-type="fig" rid="F24">, 24</xref><xref ref-type="fig" rid="F25">, 25</xref><tp:nomenclature-citation-list><tp:nomenclature-citation><tp:taxon-name>
                        <tp:taxon-name-part taxon-name-part-type="genus" reg="Cespitularia">Cespitularia</tp:taxon-name-part> <tp:taxon-name-part taxon-name-part-type="species" reg="coerulea">coerulea</tp:taxon-name-part></tp:taxon-name><comment>May, 1898: 21; <xref ref-type="bibr" rid="B24">May 1899</xref>: 90, plate I, fig. 10; <xref ref-type="bibr" rid="B19">Kükenthal 1902</xref>: 659; <xref ref-type="bibr" rid="B40">Thomson and Henderson 1906</xref>: 414–415; <xref ref-type="bibr" rid="B41">Thomson and Mackinnon 1910</xref>: 173, plate 12, fig. 5; <xref ref-type="bibr" rid="B15">Hickson 1931</xref>: 162 (listed only); <xref ref-type="bibr" rid="B39">Thomson and Dean 1931</xref>: 32–33; <xref ref-type="bibr" rid="B35">Roxas 1933</xref>: 106, plate 4, fig. 6; <xref ref-type="bibr" rid="B22">Malyutin 1992</xref>: 2 (listed only); <xref ref-type="bibr" rid="B5">Benayahu et al. 2004</xref>: 551 (listed only).</comment></tp:nomenclature-citation><tp:nomenclature-citation><tp:taxon-name>
                        <tp:taxon-name-part taxon-name-part-type="genus" reg="Cespitularia">Cespitularia</tp:taxon-name-part> <tp:taxon-name-part taxon-name-part-type="species" reg="taeniata">taeniata</tp:taxon-name-part></tp:taxon-name><comment>May, 1899: 89–90; <xref ref-type="bibr" rid="B19">Kükenthal 1902</xref>: 659, <xref ref-type="bibr" rid="B15">Hickson 1931</xref>: 162; <xref ref-type="bibr" rid="B44">Utinomi 1950</xref>: 14–15, fig 3b, c; 1954: 102 (listed only); <xref ref-type="bibr" rid="B41">Thomson and Mackinnon 1910</xref>: 172, <xref ref-type="bibr" rid="B39">Thomson and Dean 1931</xref>: 33.</comment></tp:nomenclature-citation></tp:nomenclature-citation-list></tp:nomenclature><tp:treatment-sec sec-type="material" id="SECID0EAXAE"><title>Material.</title><p>
                    <bold>Syntypes: ZANZIBAR</bold>: <named-content xmlns:xlink="http://www.w3.org/1999/xlink" content-type="dwc:institutional_code" xlink:type="simple">ZMH</named-content> C 2518, Kokotoni, two colonies and two fragments, Tumbatu (southern reef), 24 July 1885, coll. Stuhlmann; <named-content xmlns:xlink="http://www.w3.org/1999/xlink" content-type="dwc:institutional_code" xlink:type="simple">ZMB</named-content> Cni 3671, two colonies, 1885, coll. Sander; <bold>types</bold> of <italic><tp:taxon-name><tp:taxon-name-part taxon-name-part-type="genus" reg="Cespitularia">Cespitularia</tp:taxon-name-part> <tp:taxon-name-part taxon-name-part-type="species" reg="taeniata">taeniata</tp:taxon-name-part></tp:taxon-name></italic>; <bold>MOZAMBIQUE</bold>: <named-content xmlns:xlink="http://www.w3.org/1999/xlink" content-type="dwc:institutional_code" xlink:type="simple">ZMH</named-content> C 2519, three colonies and three fragments, coll. Philippi, 1884.</p></tp:treatment-sec><tp:treatment-sec sec-type="material" id="SECID0EGYAE"><title>Other material.</title><p>
                    <bold>JAPAN</bold>: <named-content xmlns:xlink="http://www.w3.org/1999/xlink" content-type="dwc:institutional_code" xlink:type="simple">ZMTAU</named-content> Co 29285, Yonaguni Is., Ryukyu Archipelago, coll. Y. Benayahu, 13 November 1992, ten specimens; <named-content xmlns:xlink="http://www.w3.org/1999/xlink" content-type="dwc:institutional_code" xlink:type="simple">ZMTAU</named-content> Co 29290, Nurugan, Yonaguni Is., Ryukyu Archipelago, <named-content xmlns:xlink="http://www.w3.org/1999/xlink" content-type="dwc:verbatimCoordinates" xlink:type="simple"><named-content content-type="geo-json" specific-use="{&#34;type&#34;:&#34;Point&#34;,&#34;coordinates&#34;:[122.950000,4.083333]}" id="NCID0E2YAE" xlink:type="simple">04°05'N, 122°57'E</named-content></named-content>, 23 m depth, coll. Y. Benayahu, 11 November 1992, <named-content xmlns:xlink="http://www.w3.org/1999/xlink" content-type="dwc:institutional_code" xlink:type="simple">ZMTAU</named-content> Co 31699, details as before, six specimens; <named-content xmlns:xlink="http://www.w3.org/1999/xlink" content-type="dwc:institutional_code" xlink:type="simple">ZMTAU</named-content> CO 35129, West Point, Yonaguni Is., Ryukyu Archipelago, 11–22 m depth, coll. Y. Benayahu, 4 July 2010, two specimens; <named-content xmlns:xlink="http://www.w3.org/1999/xlink" content-type="dwc:institutional_code" xlink:type="simple">ZMTAU</named-content> CO 35130, details as before; <named-content xmlns:xlink="http://www.w3.org/1999/xlink" content-type="dwc:institutional_code" xlink:type="simple">ZMTAU</named-content> Co 35131, details as before, four specimens <named-content xmlns:xlink="http://www.w3.org/1999/xlink" content-type="dwc:institutional_code" xlink:type="simple">ZMTAU</named-content> Co 35132, Co 35134, Co 35138, Co 35139, details as before; <named-content xmlns:xlink="http://www.w3.org/1999/xlink" content-type="dwc:institutional_code" xlink:type="simple">ZMTAU</named-content> Co 35142, West Point, Yonaguni Is., Ryukyu Archipelago, 16–22 m depth, coll. Y. Benayahu, 5 July 2010, two specimens; <named-content xmlns:xlink="http://www.w3.org/1999/xlink" content-type="dwc:institutional_code" xlink:type="simple">ZMTAU</named-content> Co 35153, details as before; <bold>KENYA</bold>: <named-content xmlns:xlink="http://www.w3.org/1999/xlink" content-type="dwc:institutional_code" xlink:type="simple">ZMTAU</named-content> Co 31326, Nyali, off Mombasa, 10–16 m depth, coll. Y. Benayahu &amp; S. Perkol, 1 February 2001; <named-content xmlns:xlink="http://www.w3.org/1999/xlink" content-type="dwc:institutional_code" xlink:type="simple">ZMTAU</named-content> Co 31635, Turning Bouya, Shelly Reef, off Likoni, <named-content xmlns:xlink="http://www.w3.org/1999/xlink" content-type="dwc:verbatimCoordinates" xlink:type="simple"><named-content content-type="geo-json" specific-use="{&#34;type&#34;:&#34;Point&#34;,&#34;coordinates&#34;:[39.685000,-4.083333]}" id="NCID0ES1AE" xlink:type="simple">04°05'S, 39°41.1'E</named-content></named-content>, 15–28 m depth, coll. Y. Benayahu, 27 February 2002, two specimens; <bold>MADAGASCAR</bold>: <named-content xmlns:xlink="http://www.w3.org/1999/xlink" content-type="dwc:institutional_code" xlink:type="simple">ZMTAU</named-content> Co 35982, Riva Be, <named-content xmlns:xlink="http://www.w3.org/1999/xlink" content-type="dwc:verbatimCoordinates" xlink:type="simple"><named-content content-type="geo-json" specific-use="{&#34;type&#34;:&#34;Point&#34;,&#34;coordinates&#34;:[48.574217,-12.985433]}" id="NCID0EB2AE" xlink:type="simple">12°59.126'S, 48°34.453'E</named-content></named-content>, 8–10 m depth, coll. Y. Benayahu, 27 November 2012, three specimens; <named-content xmlns:xlink="http://www.w3.org/1999/xlink" content-type="dwc:institutional_code" xlink:type="simple">ZMTAU</named-content> Co 35990, Riva Be, <named-content xmlns:xlink="http://www.w3.org/1999/xlink" content-type="dwc:verbatimCoordinates" xlink:type="simple"><named-content content-type="geo-json" specific-use="{&#34;type&#34;:&#34;Point&#34;,&#34;coordinates&#34;:[48.577033,-12.984900]}" id="NCID0EO2AE" xlink:type="simple">12°59.094'S, 48°34.622'E</named-content></named-content>, 10–11 m depth, coll. Y. Benayahu, 27 November 2012, two specimens; <named-content xmlns:xlink="http://www.w3.org/1999/xlink" content-type="dwc:institutional_code" xlink:type="simple">ZMTAU</named-content> Co 35991, details as before, four specimens; <named-content xmlns:xlink="http://www.w3.org/1999/xlink" content-type="dwc:institutional_code" xlink:type="simple">ZMTAU</named-content> Co 36013, Ankaréa, <named-content xmlns:xlink="http://www.w3.org/1999/xlink" content-type="dwc:verbatimCoordinates" xlink:type="simple"><named-content content-type="geo-json" specific-use="{&#34;type&#34;:&#34;Point&#34;,&#34;coordinates&#34;:[48.576050,-12.834233]}" id="NCID0EA3AE" xlink:type="simple">12°50.054'S, 48°34.563'E</named-content></named-content>, 6–9 m depth, coll. Y. Benayahu, 29 November 2012; <named-content xmlns:xlink="http://www.w3.org/1999/xlink" content-type="dwc:institutional_code" xlink:type="simple">ZMTAU</named-content> Co 36055, Co 36063, 4 Fréres, <named-content xmlns:xlink="http://www.w3.org/1999/xlink" content-type="dwc:verbatimCoordinates" xlink:type="simple"><named-content content-type="geo-json" specific-use="{&#34;type&#34;:&#34;Point&#34;,&#34;coordinates&#34;:[48.487467,-12.994250]}" id="NCID0EN3AE" xlink:type="simple">12°59.655'S, 48°29.248'E</named-content></named-content>, 4–15 m depth, coll. Y. Benayahu, 1 December 2012; <named-content xmlns:xlink="http://www.w3.org/1999/xlink" content-type="dwc:institutional_code" xlink:type="simple">ZMTAU</named-content> Co 36101, Ronald Point, Nosy Be, <named-content xmlns:xlink="http://www.w3.org/1999/xlink" content-type="dwc:verbatimCoordinates" xlink:type="simple"><named-content content-type="geo-json" specific-use="{&#34;type&#34;:&#34;Point&#34;,&#34;coordinates&#34;:[48.002383,-13.392167]}" id="NCID0E13AE" xlink:type="simple">13°23.530'S, 48°00.143'E</named-content></named-content>, 19–27 m depth, coll. Y. Benayahu, 3 December 2012, two specimens; <named-content xmlns:xlink="http://www.w3.org/1999/xlink" content-type="dwc:institutional_code" xlink:type="simple">ZMTAU</named-content> Co 36129, Ronald Point, Nosy Be, <named-content xmlns:xlink="http://www.w3.org/1999/xlink" content-type="dwc:verbatimCoordinates" xlink:type="simple"><named-content content-type="geo-json" specific-use="{&#34;type&#34;:&#34;Point&#34;,&#34;coordinates&#34;:[47.978683,-13.483867]}" id="NCID0EH4AE" xlink:type="simple">13°29.032'S, 47°58.721'E</named-content></named-content>, 2–14 m depth, coll. Y. Benayahu, 3 December 2012, two specimens; <named-content xmlns:xlink="http://www.w3.org/1999/xlink" content-type="dwc:institutional_code" xlink:type="simple">USNM</named-content> 54000 Nosy Be; <named-content xmlns:xlink="http://www.w3.org/1999/xlink" content-type="dwc:institutional_code" xlink:type="simple">USNM</named-content> 54003 Nosy Be; <bold>MOZAMBIQUE</bold>: <named-content xmlns:xlink="http://www.w3.org/1999/xlink" content-type="dwc:institutional_code" xlink:type="simple">ZMTAU</named-content> Co 31296, Ilha Sete Paus, <named-content xmlns:xlink="http://www.w3.org/1999/xlink" content-type="dwc:verbatimCoordinates" xlink:type="simple"><named-content content-type="geo-json" specific-use="{&#34;type&#34;:&#34;Point&#34;,&#34;coordinates&#34;:[40.789817,-14.976200]}" id="NCID0EA5AE" xlink:type="simple">14°58.572'S, 40°47.389'E</named-content></named-content>, 6 m depth, coll. M. Schleyer, 16 November 2000, two specimens; <named-content xmlns:xlink="http://www.w3.org/1999/xlink" content-type="dwc:institutional_code" xlink:type="simple">ZMTAU</named-content> Co 31337, Ilha Caldeira, <named-content xmlns:xlink="http://www.w3.org/1999/xlink" content-type="dwc:verbatimCoordinates" xlink:type="simple"><named-content content-type="geo-json" specific-use="{&#34;type&#34;:&#34;Point&#34;,&#34;coordinates&#34;:[39.719444,-16.639444]}" id="NCID0EN5AE" xlink:type="simple">16°38'22"S, 39°43'10"E</named-content></named-content>, 4–16 m depth, coll. M. Schleyer, 2 June 2000, four specimens; <bold>TAIWAN</bold>: <named-content xmlns:xlink="http://www.w3.org/1999/xlink" content-type="dwc:institutional_code" xlink:type="simple">ZMTAU</named-content>, Co 32988, Lomen<!--PageBreak-->yan, Green Is., <named-content xmlns:xlink="http://www.w3.org/1999/xlink" content-type="dwc:verbatimCoordinates" xlink:type="simple"><named-content content-type="geo-json" specific-use="{&#34;type&#34;:&#34;Point&#34;,&#34;coordinates&#34;:[121.501667,22.682222]}" id="NCID0E55AE" xlink:type="simple">22°40'56"N, 121°30'06"E</named-content></named-content>, 3–25 m depth, coll. Y. Benayahu, 12 July 2005; <named-content xmlns:xlink="http://www.w3.org/1999/xlink" content-type="dwc:institutional_code" xlink:type="simple">ZMTAU</named-content> Co 33006, details as before, seven specimens, Co 33008, details as before; <named-content xmlns:xlink="http://www.w3.org/1999/xlink" content-type="dwc:institutional_code" xlink:type="simple">ZMTAU</named-content> Co 33030, Dabaisha, Green Is., <named-content xmlns:xlink="http://www.w3.org/1999/xlink" content-type="dwc:verbatimCoordinates" xlink:type="simple"><named-content content-type="geo-json" specific-use="{&#34;type&#34;:&#34;Point&#34;,&#34;coordinates&#34;:[121.484444,22.640278]}" id="NCID0EQ6AE" xlink:type="simple">22°38'25"N, 121°29'04"E</named-content></named-content>, 10–25 m depth, coll. Y. Benayahu, 14 July 2005; <named-content xmlns:xlink="http://www.w3.org/1999/xlink" content-type="dwc:institutional_code" xlink:type="simple">ZMTAU</named-content> Co 33036, Co 33043, 33045, Nanliao, Green Is., <named-content xmlns:xlink="http://www.w3.org/1999/xlink" content-type="dwc:verbatimCoordinates" xlink:type="simple"><named-content content-type="geo-json" specific-use="{&#34;type&#34;:&#34;Point&#34;,&#34;coordinates&#34;:[121.466389,22.661111]}" id="NCID0E46AE" xlink:type="simple">22°39'40"N, 121°27'59"E</named-content></named-content>, 10–25 m depth, coll. Y. Benayahu, 14 July 2005; <named-content xmlns:xlink="http://www.w3.org/1999/xlink" content-type="dwc:institutional_code" xlink:type="simple">ZMTAU</named-content> Co 35693, Co 35699, Co 35708, Co 35709, Co 35712, Co 35714, Co 35716 , Co 35717, (only molecular sample), Shihlang, Green Is., <named-content xmlns:xlink="http://www.w3.org/1999/xlink" content-type="dwc:verbatimCoordinates" xlink:type="simple"><named-content content-type="geo-json" specific-use="{&#34;type&#34;:&#34;Point&#34;,&#34;coordinates&#34;:[121.473317,22.657083]}" id="NCID0ELAAG" xlink:type="simple">22°39.425'N, 121°28.399'E</named-content></named-content>, 8–12 m depth, coll. Y. Benayahu, 3 September 2012, <named-content xmlns:xlink="http://www.w3.org/1999/xlink" content-type="dwc:institutional_code" xlink:type="simple">ZMTAU</named-content> Co 35692, details as before, three specimens; <named-content xmlns:xlink="http://www.w3.org/1999/xlink" content-type="dwc:institutional_code" xlink:type="simple">ZMTAU</named-content> Co 35706, Co 35707, details as before, two specimens; <named-content xmlns:xlink="http://www.w3.org/1999/xlink" content-type="dwc:institutional_code" xlink:type="simple">ZMTAU</named-content> Co 35725, Dabaisha, Green Is., <named-content xmlns:xlink="http://www.w3.org/1999/xlink" content-type="dwc:verbatimCoordinates" xlink:type="simple"><named-content content-type="geo-json" specific-use="{&#34;type&#34;:&#34;Point&#34;,&#34;coordinates&#34;:[121.490950,22.638067]}" id="NCID0ECBAG" xlink:type="simple">22°38.284'N, 121°29.457'E</named-content></named-content>, 14–25 m depth, coll. Y. Benayahu, 4 September 2012; <named-content xmlns:xlink="http://www.w3.org/1999/xlink" content-type="dwc:institutional_code" xlink:type="simple">ZMTAU</named-content> Co 35729, details as before, two specimens; <named-content xmlns:xlink="http://www.w3.org/1999/xlink" content-type="dwc:institutional_code" xlink:type="simple">ZMTAU</named-content> Co 35731, details as before, three specimens; <named-content xmlns:xlink="http://www.w3.org/1999/xlink" content-type="dwc:institutional_code" xlink:type="simple">ZMTAU</named-content> Co 35736, Co 35737, Dabaisha, Green Is., <named-content xmlns:xlink="http://www.w3.org/1999/xlink" content-type="dwc:verbatimCoordinates" xlink:type="simple"><named-content content-type="geo-json" specific-use="{&#34;type&#34;:&#34;Point&#34;,&#34;coordinates&#34;:[121.490950,22.638067]}" id="NCID0EZBAG" xlink:type="simple">22°38.284'N, 121°29.457'E</named-content></named-content>, 11–15 m depth, coll. Y. Benayahu, 4 September 2012; <named-content xmlns:xlink="http://www.w3.org/1999/xlink" content-type="dwc:institutional_code" xlink:type="simple">ZMTAU</named-content> Co 35742, details as before, two specimens; <named-content xmlns:xlink="http://www.w3.org/1999/xlink" content-type="dwc:institutional_code" xlink:type="simple">ZMTAU</named-content> Co 35747, Co 35748, Co 35750, Co 35753, Iron Artificial Reef, Green Is., <named-content xmlns:xlink="http://www.w3.org/1999/xlink" content-type="dwc:verbatimCoordinates" xlink:type="simple"><named-content content-type="geo-json" specific-use="{&#34;type&#34;:&#34;Point&#34;,&#34;coordinates&#34;:[121.475278,22.642500]}" id="NCID0ELCAG" xlink:type="simple">22°38'33"N, 121°28'31"E</named-content></named-content>, 20–26 m depth, coll. Y. Benayahu, 5 September 2012; <named-content xmlns:xlink="http://www.w3.org/1999/xlink" content-type="dwc:institutional_code" xlink:type="simple">ZMTAU</named-content> <!--PageBreak-->Co 35752, details as before, three specimens, <named-content xmlns:xlink="http://www.w3.org/1999/xlink" content-type="dwc:institutional_code" xlink:type="simple">ZMTAU</named-content> Co 35756, Co 35758, Co 35760, Co 35763, Co 35765, Co 35774, Shihlang, Green Is., <named-content xmlns:xlink="http://www.w3.org/1999/xlink" content-type="dwc:verbatimCoordinates" xlink:type="simple"><named-content content-type="geo-json" specific-use="{&#34;type&#34;:&#34;Point&#34;,&#34;coordinates&#34;:[121.473317,22.657083]}" id="NCID0E6CAG" xlink:type="simple">22°39.425'N, 121°28.399'E</named-content></named-content>, 7–10 m depth, coll. Y. Benayahu, 5 September 2012; <named-content xmlns:xlink="http://www.w3.org/1999/xlink" content-type="dwc:institutional_code" xlink:type="simple">ZMTAU</named-content> Co 35759, details as before, two specimens; <named-content xmlns:xlink="http://www.w3.org/1999/xlink" content-type="dwc:institutional_code" xlink:type="simple">ZMTAU</named-content> Co 36232, Co 36235, Shihlang, Green Is., <named-content xmlns:xlink="http://www.w3.org/1999/xlink" content-type="dwc:verbatimCoordinates" xlink:type="simple"><named-content content-type="geo-json" specific-use="{&#34;type&#34;:&#34;Point&#34;,&#34;coordinates&#34;:[121.474003,22.654975]}" id="NCID0ERDAG" xlink:type="simple">22°39'17.91"N, 121°28'26.41"E</named-content></named-content>, 6–11 m depth, coll. Y. Benayahu, 26 August 2013; <named-content xmlns:xlink="http://www.w3.org/1999/xlink" content-type="dwc:institutional_code" xlink:type="simple">ZMTAU</named-content> Co 36247, details as before, four specimens; <named-content xmlns:xlink="http://www.w3.org/1999/xlink" content-type="dwc:institutional_code" xlink:type="simple">ZMTAU</named-content> Co 36255, Gueiwan, Green Is., <named-content xmlns:xlink="http://www.w3.org/1999/xlink" content-type="dwc:verbatimCoordinates" xlink:type="simple"><named-content content-type="geo-json" specific-use="{&#34;type&#34;:&#34;Point&#34;,&#34;coordinates&#34;:[121.473889,22.644722]}" id="NCID0EDEAG" xlink:type="simple">22°38'41"N, 121°28'26"E</named-content></named-content>, 10–18 m depth, coll. Y. Benayahu, 27 August 2013, two specimens; <bold>MAYOTTE</bold>: <named-content xmlns:xlink="http://www.w3.org/1999/xlink" content-type="dwc:institutional_code" xlink:type="simple">ZMTAU</named-content> Co 37403, Glorioso Is., <named-content xmlns:xlink="http://www.w3.org/1999/xlink" content-type="dwc:verbatimCoordinates" xlink:type="simple"><named-content content-type="geo-json" specific-use="{&#34;type&#34;:&#34;Point&#34;,&#34;coordinates&#34;:[47.281033,-11.581333]}" id="NCID0ESEAG" xlink:type="simple">11°34.880'S, 47°16.862'E</named-content></named-content>, 10–11.5 m depth, coll. M. Schleyer, 20 November 2016, two specimens; <named-content xmlns:xlink="http://www.w3.org/1999/xlink" content-type="dwc:institutional_code" xlink:type="simple">ZMTAU</named-content> Co 37430, Saziley, <named-content xmlns:xlink="http://www.w3.org/1999/xlink" content-type="dwc:verbatimCoordinates" xlink:type="simple"><named-content content-type="geo-json" specific-use="{&#34;type&#34;:&#34;Point&#34;,&#34;coordinates&#34;:[45.182450,-12.985633]}" id="NCID0E6EAG" xlink:type="simple">12°59.138'S, 45°10.947'E</named-content></named-content>, 3–4 m depth, coll. M. Schleyer, 26 June 2011; <named-content xmlns:xlink="http://www.w3.org/1999/xlink" content-type="dwc:institutional_code" xlink:type="simple">ZMTAU</named-content> Co 37431, Station East Bouzi, <named-content xmlns:xlink="http://www.w3.org/1999/xlink" content-type="dwc:verbatimCoordinates" xlink:type="simple"><named-content content-type="geo-json" specific-use="{&#34;type&#34;:&#34;Point&#34;,&#34;coordinates&#34;:[45.242383,-12.812317]}" id="NCID0EMFAG" xlink:type="simple">12°48.739'S, 45°14.543'E</named-content></named-content>, 5–10 m depth, coll. M. Schleyer, 24 June 2011; <bold>MAURITIUS</bold>: <named-content xmlns:xlink="http://www.w3.org/1999/xlink" content-type="dwc:institutional_code" xlink:type="simple">BMNH</named-content> 1912.2.24.65; <named-content xmlns:xlink="http://www.w3.org/1999/xlink" content-type="dwc:institutional_code" xlink:type="simple">BMNH</named-content> 1912.2.24.66; Cargados Carajos, 20–25 m depth; <named-content xmlns:xlink="http://www.w3.org/1999/xlink" content-type="dwc:institutional_code" xlink:type="simple">BMNH</named-content> 1933.3.13.175, Cargados Carajos, 20–25 m depth, coll. J.A. Thomson; <named-content xmlns:xlink="http://www.w3.org/1999/xlink" content-type="dwc:institutional_code" xlink:type="simple">BMNH</named-content> 1933.3.13.176, Cargados Carajos, 20–30 m depth, Percy Sladen Trust Expedition, coll. J.A. Thomson; <named-content xmlns:xlink="http://www.w3.org/1999/xlink" content-type="dwc:institutional_code" xlink:type="simple">BMNH</named-content> 1933.5.3.301, Port East Africa, Sir J.A. Thomson Expedition, 11 November 1907; <bold>MALAYSIA</bold>: <!--PageBreak--><named-content xmlns:xlink="http://www.w3.org/1999/xlink" content-type="dwc:institutional_code" xlink:type="simple">BMNH</named-content> 1985.4.17.20, NE Borneo, Sabah, Semporna, Pulau-Pulau Mantanani. <bold>AUSTRALIA</bold>: <named-content xmlns:xlink="http://www.w3.org/1999/xlink" content-type="dwc:institutional_code" xlink:type="simple">USNM</named-content> 60795, Great Barrier Reef, Myrmidon Reef, Northern Reef, <named-content xmlns:xlink="http://www.w3.org/1999/xlink" content-type="dwc:verbatimCoordinates" xlink:type="simple"><named-content content-type="geo-json" specific-use="{&#34;type&#34;:&#34;Point&#34;,&#34;coordinates&#34;:[146.000000,-17.000000]}" id="NCID0E5GAG" xlink:type="simple">17°00'S, 146°00'E</named-content></named-content> Queensland, 1982; <bold>INDONESIA</bold>: <named-content xmlns:xlink="http://www.w3.org/1999/xlink" content-type="dwc:institutional_code" xlink:type="simple">RMNH</named-content> Coel 42158, SW <!--PageBreak-->Sulawesi, Spermonde Archipelago, west of Lumu-Lumu Is.; <named-content xmlns:xlink="http://www.w3.org/1999/xlink" content-type="dwc:institutional_code" xlink:type="simple">RMNH</named-content> Coel 42159, N Sulawesi, Bunaken park, ESE Siladen Is.; <named-content xmlns:xlink="http://www.w3.org/1999/xlink" content-type="dwc:institutional_code" xlink:type="simple">RMNH</named-content> Coel 42161, Snellius II Exp. Station 4.139, NE Taka Bone Rate (Tiger Is.), S. of Tarupa Kecil, edge of reef flat, <named-content xmlns:xlink="http://www.w3.org/1999/xlink" content-type="dwc:verbatimCoordinates" xlink:type="simple"><named-content content-type="geo-json" specific-use="{&#34;type&#34;:&#34;Point&#34;,&#34;coordinates&#34;:[121.133333,-6.500000]}" id="NCID0EZHAG" xlink:type="simple">06°30'S, 121°08'E</named-content></named-content>, SCUBA, snorkeling on sea grass bed, 30 m depth, 25–26 September, 13 and 17 October 1984; <named-content xmlns:xlink="http://www.w3.org/1999/xlink" content-type="dwc:institutional_code" xlink:type="simple">RMNH</named-content> Coel 42162, N. Sulawesi, Selat Lembeh, Pulau Lembeh, N of Pulau Burung, <named-content xmlns:xlink="http://www.w3.org/1999/xlink" content-type="dwc:verbatimCoordinates" xlink:type="simple"><named-content content-type="geo-json" specific-use="{&#34;type&#34;:&#34;Point&#34;,&#34;coordinates&#34;:[125.250000,1.483333]}" id="NCID0EGIAG" xlink:type="simple">01°29'N, 125°15'E</named-content></named-content>; sandy bay merging to the north in stony boulders beach, stony and soft corals, SCUBA, 22 October 1994, 2–25 m depth, coll. L.P. van Ofwegen; <named-content xmlns:xlink="http://www.w3.org/1999/xlink" content-type="dwc:institutional_code" xlink:type="simple">RMNH</named-content> Coel 42163 N. Sulawesi, Selat Lembeh, Pulau Lembeh, Air Bajo, near Kereko, Nusu Dua; SUL 13, <named-content xmlns:xlink="http://www.w3.org/1999/xlink" content-type="dwc:verbatimCoordinates" xlink:type="simple"><named-content content-type="geo-json" specific-use="{&#34;type&#34;:&#34;Point&#34;,&#34;coordinates&#34;:[125.250000,1.483333]}" id="NCID0ETIAG" xlink:type="simple">01°29'N, 125°15'E</named-content></named-content>; sandy bay between rocks, N-exposed, gently sloping bottom with large boulders, snorkeling 5 m depth, 21 October 1994, coll. J.C. Den Hartog; <named-content xmlns:xlink="http://www.w3.org/1999/xlink" content-type="dwc:institutional_code" xlink:type="simple">RMNH</named-content> Coel 42165, Buginesia Prog. UNHAS-NNM, SW Sulawesi. Spermonde Archipelago N of Kudingareg Keke (=14 km WNW of Makassar), <named-content xmlns:xlink="http://www.w3.org/1999/xlink" content-type="dwc:verbatimCoordinates" xlink:type="simple"><named-content content-type="geo-json" specific-use="{&#34;type&#34;:&#34;Point&#34;,&#34;coordinates&#34;:[119.283333,-5.100000]}" id="NCID0EAJAG" xlink:type="simple">5°06'S, 119°17'E</named-content></named-content>, SCUBA, 5–25 m depth, 1994 Sul. KK SW, 14 October 1994, coll. B.W. Hoeksema; <named-content xmlns:xlink="http://www.w3.org/1999/xlink" content-type="dwc:institutional_code" xlink:type="simple">RMNH</named-content> Coel 42166, Buginesia Prog. UNHAS-NNM, SW Sulawesi, Spermonde Archipelago N of Langkai Is. (=37 km WNW of Makassar), <named-content xmlns:xlink="http://www.w3.org/1999/xlink" content-type="dwc:verbatimCoordinates" xlink:type="simple"><named-content content-type="geo-json" specific-use="{&#34;type&#34;:&#34;Point&#34;,&#34;coordinates&#34;:[119.083333,-5.033333]}" id="NCID0ENJAG" xlink:type="simple">5°02'S, 119°05'E</named-content></named-content>, coral reef, SCUBA, 24 June 1994, coll. B.W. Hoeksema; <named-content xmlns:xlink="http://www.w3.org/1999/xlink" content-type="dwc:institutional_code" xlink:type="simple">RMNH</named-content> Coel 42167, Buginesia Prog. UNHAS-NNM, SW Sulawesi, Spermonde Archipelago N of Langkai Is. (=37 km WNW of Makassar), <named-content xmlns:xlink="http://www.w3.org/1999/xlink" content-type="dwc:verbatimCoordinates" xlink:type="simple"><named-content content-type="geo-json" specific-use="{&#34;type&#34;:&#34;Point&#34;,&#34;coordinates&#34;:[119.083333,-5.033333]}" id="NCID0E1JAG" xlink:type="simple">5°02'S, 119°05'E</named-content></named-content>, coral reef, SCUBA, 24 June 1994, coll. B.W. Hoeksema; <named-content xmlns:xlink="http://www.w3.org/1999/xlink" content-type="dwc:institutional_code" xlink:type="simple">RMNH</named-content> Coel 42170, Buginesia Prog. UNHAS-NNM, SW Sulawesi, Spermonde Archipelago, N of Kudingareng Keke (=14 km WNW of Makassar), <named-content xmlns:xlink="http://www.w3.org/1999/xlink" content-type="dwc:verbatimCoordinates" xlink:type="simple"><named-content content-type="geo-json" specific-use="{&#34;type&#34;:&#34;Point&#34;,&#34;coordinates&#34;:[119.283333,-5.000000]}" id="NCID0EHKAG" xlink:type="simple">5°0'S, 119°17'E</named-content></named-content>, SCUBA, 1994 Sul. KK SW, 5 September 1994, coll. B.W. Hoeksema; <bold>PHILIPPINES</bold>: <named-content xmlns:xlink="http://www.w3.org/1999/xlink" content-type="dwc:institutional_code" xlink:type="simple">RMNH</named-content> Coel 42160, Cebu strait Expedition, Station CEB. 13.</p><!--PageBreak--></tp:treatment-sec><tp:treatment-sec sec-type="description" id="SECID0EUKAG"><title>Notes to previous description.</title><p>The original description of <italic><tp:taxon-name><tp:taxon-name-part taxon-name-part-type="genus" reg="Cespitularia">C.</tp:taxon-name-part> <tp:taxon-name-part taxon-name-part-type="species" reg="coerulea">coerulea</tp:taxon-name-part></tp:taxon-name></italic> by <xref ref-type="bibr" rid="B23">May (1898)</xref> referred to a colony from Kokotoni, Zanzibar. Later, <xref ref-type="bibr" rid="B24">May (1899)</xref> repeated the description, referring to colonies collected from that location in 1889 by Stuhlmann and from Zanzibar in 1885 by Sander, deposited in Hamburg and Berlin museums, respectively. During a visit by the senior author to <named-content xmlns:xlink="http://www.w3.org/1999/xlink" content-type="dwc:institutional_code" xlink:type="simple">ZMH</named-content> two colonies were found labeled as the type of <italic><tp:taxon-name><tp:taxon-name-part taxon-name-part-type="genus" reg="Cespitularia">C.</tp:taxon-name-part> <tp:taxon-name-part taxon-name-part-type="species" reg="coerulea">coerulea</tp:taxon-name-part></tp:taxon-name></italic>, both collected in Kokotoni, Zanzibar, 24 July 1895 (leg. Stuhlman). Similarly, in a subsequent visit to <named-content xmlns:xlink="http://www.w3.org/1999/xlink" content-type="dwc:institutional_code" xlink:type="simple">ZMB</named-content> two colonies were found, labeled as syntypes of <italic><tp:taxon-name><tp:taxon-name-part taxon-name-part-type="genus" reg="Cespitularia">C.</tp:taxon-name-part> <tp:taxon-name-part taxon-name-part-type="species" reg="coerulea">coerulea</tp:taxon-name-part></tp:taxon-name></italic>, collected in Zanzibar, 1895 (leg. Sander). Both <named-content xmlns:xlink="http://www.w3.org/1999/xlink" content-type="dwc:institutional_code" xlink:type="simple">ZMH</named-content> and <named-content xmlns:xlink="http://www.w3.org/1999/xlink" content-type="dwc:institutional_code" xlink:type="simple">ZMB</named-content> colonies are considered to be the original syntypes of that species and are re-described below.</p></tp:treatment-sec><tp:treatment-sec sec-type="description" id="SECID0EXMAG"><title>Description.</title><p>
                    <named-content xmlns:xlink="http://www.w3.org/1999/xlink" content-type="dwc:institutional_code" xlink:type="simple">ZMH</named-content> C 2518 consists of two colonies; the first is 8.5 cm high by 4.2 cm wide and the second 5 cm high by 4 cm wide (Figure <xref ref-type="fig" rid="F1">1A</xref>). The polypary of these colonies is branched and their tips are bent. They bear non-retractile polyps, with some occurring towards the upper part of the colony’s base. The polyp body is up to 8 mm long and the tentacles are up to 3 mm long; the latter bear one row of pinnules and 16–18 pinnules along each edge. The pinnules are short, pointed and evenly placed along <!--PageBreak-->the tentacle, with a narrow space of less than a pinnule width between adjacent ones. The preserved colonies are pale gray- almost white. Sclerites could not be found in the upper part of the branches or in the polyps. However, the lower part of the branches, including the base of the colonies, feature conglomerates, comprised of spherules and small dumbbell-like sclerites, mostly cemented (Figure <xref ref-type="fig" rid="F2">2</xref>). The spherules are about 0.002–0.006 mm in diameter (Figures <xref ref-type="fig" rid="F2">2A, E–G</xref>), with a rather rough surface-texture. The abundance of the dumbbells (Figures <xref ref-type="fig" rid="F2">2B–D, F</xref>) may exceed that of the spheroids. The former vary in size, with a length of 0.003–0.006 mm. The conglomerate nature of the sclerites exhibits a large morphological variation as demonstrated in Figure <xref ref-type="fig" rid="F2">2</xref>. The syntype <named-content xmlns:xlink="http://www.w3.org/1999/xlink" content-type="dwc:institutional_code" xlink:type="simple">ZMB</named-content> Cni 3671 (Figure <xref ref-type="fig" rid="F1">1B</xref>) resembles syntype <named-content xmlns:xlink="http://www.w3.org/1999/xlink" content-type="dwc:institutional_code" xlink:type="simple">ZMH</named-content> 2518, except for the size of the colonies. Most of the polyps of the former are expanded, well-preserved, and thus recognizable on the branches of the colony. The sclerites are similar, conglomerated spheres and spherules along with some double-heads (Figure <xref ref-type="fig" rid="F3">3</xref>), but are less <!--PageBreak--><!--PageBreak-->common in the tissues compared to <named-content xmlns:xlink="http://www.w3.org/1999/xlink" content-type="dwc:institutional_code" xlink:type="simple">ZMH</named-content> C 2518. Under the light microscope wet preparations of the tentacles removed from <named-content xmlns:xlink="http://www.w3.org/1999/xlink" content-type="dwc:institutional_code" xlink:type="simple">ZMB</named-content> Cni 3671 revealed some conglomerates along with spheres of various sizes.</p><fig id="F1" position="float" orientation="portrait"><label>Figure 1.</label><caption><p>
                        <bold>A</bold> <italic><tp:taxon-name><tp:taxon-name-part taxon-name-part-type="genus" reg="Conglomeratusclera">Conglomeratusclera</tp:taxon-name-part> <tp:taxon-name-part taxon-name-part-type="species" reg="coerulea">coerulea</tp:taxon-name-part></tp:taxon-name></italic> (May, 1898), syntypes <named-content xmlns:xlink="http://www.w3.org/1999/xlink" content-type="dwc:institutional_code" xlink:type="simple">ZMH</named-content> C 2518 <bold>B</bold> <italic><tp:taxon-name><tp:taxon-name-part taxon-name-part-type="genus" reg="Conglomeratusclera">Conglomeratusclera</tp:taxon-name-part> <tp:taxon-name-part taxon-name-part-type="species" reg="coerulea">coerulea</tp:taxon-name-part></tp:taxon-name></italic> (May, 1898), type <named-content xmlns:xlink="http://www.w3.org/1999/xlink" content-type="dwc:institutional_code" xlink:type="simple">ZMB</named-content> Cni 3671 <bold>C</bold> <italic><tp:taxon-name><tp:taxon-name-part taxon-name-part-type="genus" reg="Cespitularia">Cespitularia</tp:taxon-name-part> <tp:taxon-name-part taxon-name-part-type="species" reg="taeniata">taeniata</tp:taxon-name-part></tp:taxon-name></italic> May, 1898, syntypes <named-content xmlns:xlink="http://www.w3.org/1999/xlink" content-type="dwc:institutional_code" xlink:type="simple">ZMH</named-content> C 2519 <bold>D</bold> <italic><tp:taxon-name><tp:taxon-name-part taxon-name-part-type="genus" reg="Ammothea">Ammothea</tp:taxon-name-part> <tp:taxon-name-part taxon-name-part-type="species" reg="bauiana">bauiana</tp:taxon-name-part></tp:taxon-name></italic> May, 1898, type <named-content xmlns:xlink="http://www.w3.org/1999/xlink" content-type="dwc:institutional_code" xlink:type="simple">ZMH</named-content> C 2375.</p></caption><graphic xmlns:xlink="http://www.w3.org/1999/xlink" xlink:href="zookeys-754-063-g001.jpg" position="float" orientation="portrait" xlink:type="simple" id="oo_200688.jpg"/></fig><fig id="F2" position="float" orientation="portrait"><label>Figure 2.</label><caption><p>
                        <italic><tp:taxon-name><tp:taxon-name-part taxon-name-part-type="genus" reg="Conglomeratusclera">Conglomeratusclera</tp:taxon-name-part> <tp:taxon-name-part taxon-name-part-type="species" reg="coerulea">coerulea</tp:taxon-name-part></tp:taxon-name></italic> (May, 1898), syntypes <named-content xmlns:xlink="http://www.w3.org/1999/xlink" content-type="dwc:institutional_code" xlink:type="simple">ZMH</named-content> C 2518. <bold>A</bold> aggregate of spherules <bold>B</bold> conglomerate of dumbbells <bold>C</bold> conglomerate of spherules of various diameters <bold>D</bold> conglomerate of dumbbells <bold>E–G</bold> dense conglomerate of spherules with some dumbbells. Scale bar at <bold>A</bold> also applies to <bold>B</bold>, <bold>C</bold> and <bold>E–G</bold>.</p></caption><graphic xmlns:xlink="http://www.w3.org/1999/xlink" xlink:href="zookeys-754-063-g002.jpg" position="float" orientation="portrait" xlink:type="simple" id="oo_200689.jpg"/></fig><fig id="F3" position="float" orientation="portrait"><label>Figure 3.</label><caption><p>
                        <italic><tp:taxon-name><tp:taxon-name-part taxon-name-part-type="genus" reg="Conglomeratusclera">Conglomeratusclera</tp:taxon-name-part> <tp:taxon-name-part taxon-name-part-type="species" reg="coerulea">coerulea</tp:taxon-name-part></tp:taxon-name></italic> (May, 1898), type <named-content xmlns:xlink="http://www.w3.org/1999/xlink" content-type="dwc:institutional_code" xlink:type="simple">ZMB</named-content> Cni 3671. <bold>A</bold> conglomerate sclerites composed of spheres and spherules <bold>B</bold> conglomerate sclerite composed of spheres and dumbbells <bold>C</bold> conglomerate sclerite composed of spheres and spherules. Scale at <bold>A</bold> also applies to <bold>B</bold>.</p></caption><graphic xmlns:xlink="http://www.w3.org/1999/xlink" xlink:href="zookeys-754-063-g003.jpg" position="float" orientation="portrait" xlink:type="simple" id="oo_200690.jpg"/></fig><p>The type material of <italic><tp:taxon-name><tp:taxon-name-part taxon-name-part-type="genus" reg="Cespitularia">Cespitularia</tp:taxon-name-part> <tp:taxon-name-part taxon-name-part-type="species" reg="taeniata">taeniata</tp:taxon-name-part></tp:taxon-name></italic> (<named-content xmlns:xlink="http://www.w3.org/1999/xlink" content-type="dwc:institutional_code" xlink:type="simple">ZMH</named-content> C 2519) comprises two flaccid colonies and two additional fragments (Figure <xref ref-type="fig" rid="F1">1C</xref>). The colonies are 3–4.5 cm high by 2–2.5 cm wide. Their polyparies consist of short branches bearing non-retractile polyps; some polyps were also found on the upper part of the stalk. The tentacles feature one row of 16–18 pointed pinnules, evenly placed along the edges with a free space between adjacent ones. Sclerites were found in the base of the colonies and the branches (Figure <xref ref-type="fig" rid="F4">4</xref>) but none in the polyps. They are conglomerates comprised mainly of spherules (Figure <xref ref-type="fig" rid="F4">4A</xref>) and some predominantly of spheres (Figure <xref ref-type="fig" rid="F4">4B</xref>), the latter measuring up to 0.018 mm in diameter. In addition, some cylinder-like small sclerites featuring round tips are also found, measuring 0.002–0.003 mm (Figure <xref ref-type="fig" rid="F4">4C</xref>). It should be noted that the aggregates tend to disintegrate during the sclerite preparation and therefore their actual dimensions cannot be determined.</p><fig id="F4" position="float" orientation="portrait"><label>Figure 4.</label><caption><p>
                        <italic><tp:taxon-name><tp:taxon-name-part taxon-name-part-type="genus" reg="Cespitularia">Cespitularia</tp:taxon-name-part> <tp:taxon-name-part taxon-name-part-type="species" reg="taeniata">taeniata</tp:taxon-name-part></tp:taxon-name></italic> (May, 1898), type <named-content xmlns:xlink="http://www.w3.org/1999/xlink" content-type="dwc:institutional_code" xlink:type="simple">ZMH</named-content> C 2519, synonym of <italic><tp:taxon-name><tp:taxon-name-part taxon-name-part-type="genus" reg="Conglomeratusclera">Conglomeratusclera</tp:taxon-name-part> <tp:taxon-name-part taxon-name-part-type="species" reg="coerulea">coerulea</tp:taxon-name-part></tp:taxon-name></italic> (May, 1898). <bold>A</bold> conglomerate sclerites composed of spherules and spheres <bold>B</bold> conglomerate sclerites composed of mainly spheres <bold>C</bold> cylinder-like small sclerites. Scale at <bold>A</bold> also applies to <bold>B</bold>.</p></caption><graphic xmlns:xlink="http://www.w3.org/1999/xlink" xlink:href="zookeys-754-063-g004.jpg" position="float" orientation="portrait" xlink:type="simple" id="oo_200691.jpg"/></fig><p>A colony labeled as <named-content xmlns:xlink="http://www.w3.org/1999/xlink" content-type="dwc:institutional_code" xlink:type="simple">ZMH</named-content> C 2375 (Figure <xref ref-type="fig" rid="F1">1D</xref>) features tentacles with 12–14 pinnules and sclerites similar to <named-content xmlns:xlink="http://www.w3.org/1999/xlink" content-type="dwc:institutional_code" xlink:type="simple">ZMH</named-content> C 2519. <named-content xmlns:xlink="http://www.w3.org/1999/xlink" content-type="dwc:institutional_code" xlink:type="simple">ZMH</named-content> C 2375 is listed in the museum’s catalog as the “Typus von <italic><tp:taxon-name><tp:taxon-name-part taxon-name-part-type="genus" reg="Ammothea">Ammothea</tp:taxon-name-part> <tp:taxon-name-part taxon-name-part-type="species" reg="bauiana">bauiana</tp:taxon-name-part></tp:taxon-name></italic> May, 1898” along with a note that Gohar had corrected the identification in 1938 to <italic><tp:taxon-name><tp:taxon-name-part taxon-name-part-type="genus" reg="Cespitularia">C.</tp:taxon-name-part> <tp:taxon-name-part taxon-name-part-type="species" reg="taeniata">taeniata</tp:taxon-name-part></tp:taxon-name></italic>. Both colonies, <named-content xmlns:xlink="http://www.w3.org/1999/xlink" content-type="dwc:institutional_code" xlink:type="simple">ZMH</named-content> C 2519 and <named-content xmlns:xlink="http://www.w3.org/1999/xlink" content-type="dwc:institutional_code" xlink:type="simple">ZMH</named-content> C 2375, are light gray-beige. <italic><tp:taxon-name><tp:taxon-name-part taxon-name-part-type="genus" reg="Conglomeratusclera">Conglomeratusclera</tp:taxon-name-part> <tp:taxon-name-part taxon-name-part-type="species" reg="taeniata">taeniata</tp:taxon-name-part></tp:taxon-name></italic> was described by <xref ref-type="bibr" rid="B39">Thomson and Dean (1931</xref>: 33) as being “near to but distinct from <italic><tp:taxon-name><tp:taxon-name-part taxon-name-part-type="genus" reg="Cespitularia">Cespitularia</tp:taxon-name-part> <tp:taxon-name-part taxon-name-part-type="species" reg="coerulea">coerulea</tp:taxon-name-part></tp:taxon-name></italic>”. The current findings indicate that there are only some small morphological differ<!--PageBreak-->ences in the colony and polyp dimensions between the two species, and therefore, the above statement appears reasonable. <xref ref-type="bibr" rid="B44">Utinomi (1950)</xref> described the <italic><tp:taxon-name><tp:taxon-name-part taxon-name-part-type="genus" reg="Cespitularia">C.</tp:taxon-name-part> <tp:taxon-name-part taxon-name-part-type="species" reg="taeniata">taeniata</tp:taxon-name-part></tp:taxon-name></italic> specimen identified by him as having 10–12 pinnules, slightly lower in range compared to the 12–14 pinnules of C 2375. The current examination of the types of both <italic><tp:taxon-name><tp:taxon-name-part taxon-name-part-type="genus" reg="Cespitularia">C.</tp:taxon-name-part> <tp:taxon-name-part taxon-name-part-type="species" reg="coerulea">coerulea</tp:taxon-name-part></tp:taxon-name></italic> and <italic><tp:taxon-name><tp:taxon-name-part taxon-name-part-type="genus" reg="Cespitularia">C.</tp:taxon-name-part> <tp:taxon-name-part taxon-name-part-type="species" reg="taeniata">taeniata</tp:taxon-name-part></tp:taxon-name></italic> revealed that despite the erroneous statement that they have no sclerites, they feature quite similar sclerites. It is therefore suggested that the similarity between the two species indicates that the above-reported morphological differences in the number of pinnules of the two types represent intra-specific variation. The sequencing results obtained in the current study along with the morphological findings further substantiate this conclusion, as colonies with a single row of 8–22 pinnules share similar DNA sequences (see ahead). Therefore, it is concluded that <italic><tp:taxon-name><tp:taxon-name-part taxon-name-part-type="genus" reg="Cespitularia">C.</tp:taxon-name-part> <tp:taxon-name-part taxon-name-part-type="species" reg="coerulea">coerulea</tp:taxon-name-part></tp:taxon-name></italic> and <italic><tp:taxon-name><tp:taxon-name-part taxon-name-part-type="genus" reg="Cespitularia">C.</tp:taxon-name-part> <tp:taxon-name-part taxon-name-part-type="species" reg="taeniata">taeniata</tp:taxon-name-part></tp:taxon-name></italic> <italic>sensu stricto</italic> should be synonymized, and both are now designated under <italic><tp:taxon-name><tp:taxon-name-part taxon-name-part-type="genus" reg="Conglomeratusclera">Conglomeratusclera</tp:taxon-name-part> <tp:taxon-name-part taxon-name-part-type="species" reg="coerulea">coerulea</tp:taxon-name-part></tp:taxon-name></italic>.</p></tp:treatment-sec><tp:treatment-sec sec-type="remarks" id="SECID0ET2AG"><title>Remarks.</title><p>The original descriptions of <italic><tp:taxon-name><tp:taxon-name-part taxon-name-part-type="genus" reg="Cespitularia">Cespitularia</tp:taxon-name-part> <tp:taxon-name-part taxon-name-part-type="species" reg="coerulea">coerulea</tp:taxon-name-part></tp:taxon-name></italic> by <xref ref-type="bibr" rid="B23">May (1898</xref>, <xref ref-type="bibr" rid="B24">1899</xref>) indicated an absence of sclerites in the colony. In contrast, the current findings dem<!--PageBreak-->onstrate the presence in the syntypes of a novel type of sclerite, depicted here for the first time. These sclerites are composed of agglomerated calcite-constructed minute substructures of various morphologies, mostly spherules, spheres, and double heads appearing in different arrangements. They were probably overlooked in previous stud<!--PageBreak-->ies due to their minute size and also occasional low abundance. Moreover, the unusual irregular sclerite morphology with almost no definite structure (Figures <xref ref-type="fig" rid="F2">2</xref>–<xref ref-type="fig" rid="F4">4</xref>), may have caused the misinterpretation concerning their potential as octocoral sclerites to be used as diagnostic characters for taxonomic purposes.</p><p>Since the original description of <italic><tp:taxon-name><tp:taxon-name-part taxon-name-part-type="genus" reg="Cespitularia">C.</tp:taxon-name-part> <tp:taxon-name-part taxon-name-part-type="species" reg="coerulea">coerulea</tp:taxon-name-part></tp:taxon-name></italic> a number of studies have assigned specimens to that species. <xref ref-type="bibr" rid="B40">Thomson and Henderson (1906)</xref> identified a multi-branched colony from Zanzibar, with one row of pinnules and no sclerites. Later, <xref ref-type="bibr" rid="B41">Thomson and Mackinnon (1910)</xref> described a similar colony from Cargados Carajos (Mauritius), noting that when alive the colony was “vivid grass green, but after preservation it faded to cream”, a feature that has been widely observed in the current study (see below). <xref ref-type="bibr" rid="B39">Thomson and Dean (1931)</xref> identified <italic><tp:taxon-name><tp:taxon-name-part taxon-name-part-type="genus" reg="Cespitularia">C.</tp:taxon-name-part> <tp:taxon-name-part taxon-name-part-type="species" reg="coerulea">coerulea</tp:taxon-name-part></tp:taxon-name></italic> from Kawas<!--PageBreak-->sang, Indonesia, obtained in the course of the Siboga Expedition, featuring a single row of pinnules and no sclerites, with no mention of the number of pinnules in the polyps. Next, <xref ref-type="bibr" rid="B35">Roxas (1933)</xref> identified the same species from Sabang, near Puerto Galera, Mindoro, Philippines, with one row of 14–18 pinnules and no sclerites. Interestingly, that study of Roxas’s study was the first to indicate number of the pinnules in that species. In general, the above octocoral samples are in agreement with the original description by <xref ref-type="bibr" rid="B23">May (1898)</xref>, but all the above authors nonetheless failed to detect any sclerites.</p></tp:treatment-sec><tp:treatment-sec sec-type="Color" id="SECID0EG5AG"><title>Color.</title><p>When alive, the color of colonies ranges from vibrantly bluish-purple, light green, light yellow-beige, light cream to almost white (see Figure <xref ref-type="fig" rid="F5">5A, B</xref>). The alcohol-preserved colonies lose their vibrant colors and mostly become pale cream, gray, or beige.</p><fig id="F5" position="float" orientation="portrait"><label>Figure 5.</label><caption><p>Live colonies on the reefs of Green Is. Taiwan. <bold>A–B</bold> <italic><tp:taxon-name><tp:taxon-name-part taxon-name-part-type="genus" reg="Conglomeratusclera">Conglomeratusclera</tp:taxon-name-part> <tp:taxon-name-part taxon-name-part-type="species" reg="coerulea">coerulea</tp:taxon-name-part></tp:taxon-name></italic> (May, 1898). <bold>C</bold> <italic><tp:taxon-name><tp:taxon-name-part taxon-name-part-type="genus" reg="Caementabunda">Caementabunda</tp:taxon-name-part> <tp:taxon-name-part taxon-name-part-type="species" reg="simplex">simplex</tp:taxon-name-part></tp:taxon-name></italic> (Thomson &amp; Dean, 1931) with expanded polyps <bold>D</bold> <italic><tp:taxon-name><tp:taxon-name-part taxon-name-part-type="genus" reg="Cespitularia">C.</tp:taxon-name-part> <tp:taxon-name-part taxon-name-part-type="species" reg="simplex">simplex</tp:taxon-name-part></tp:taxon-name></italic> (Thomson &amp; Dean, 1931) with partially retracted polyps. Photo credit Chang-Feng Dai, National Taiwan University, Taiwan.</p></caption><graphic xmlns:xlink="http://www.w3.org/1999/xlink" xlink:href="zookeys-754-063-g005.jpg" position="float" orientation="portrait" xlink:type="simple" id="oo_200692.jpg"/></fig></tp:treatment-sec><tp:treatment-sec sec-type="Morphological variation" id="SECID0EEABG"><title>Morphological variation.</title><p>In the current study, examination of the colonies from Green Is., Yonaguni Is. and Madagascar was based on both morphological characters (colony shape, pinnule count, and sclerite features), along with DNA sequencing; the latter enabled us to construct a phylogenetic tree (Figure <xref ref-type="fig" rid="F6">6</xref>). In general, the colony shape of all the colonies listed in Material Examined was in agreement with the syntypes shown above, except for colony size. All colonies exhibited one row of pinnules along the margins of the polyp tentacles, with a variable number of pinnules, ranging from 8 to 22 per row. In some colonies the tentacles were partially or completely withdrawn or the pinnules fully contracted, probably due to the preservation process. In several cases the polyps were fully expanded and in others partially or fully contracted.</p><!--PageBreak--><p>The following findings denote the number of pinnules found in some of the sequenced colonies (Figure <xref ref-type="fig" rid="F6">6</xref>), demonstrating the variability in pinnule count. The respective colonies from Green Island are <named-content xmlns:xlink="http://www.w3.org/1999/xlink" content-type="dwc:institutional_code" xlink:type="simple">ZMTAU</named-content> Co 35717: 8, Co 35747: 8, Co 35774: 8, Co 35742: 8–9, Co 35750: 8–9, Co 35753: 8–9, Co 35714: 10–11, Co 35712: 11–12, Co 33045: 11–16, Co 35692: 11–16, Co 35707: 11–16, Co 35699: 12–15, Co 35709: 15, Co 35758: 15, Co 35693: 15–16, Co 35729: 15–18, Co 35693: 16, Co 35725: 16–17, Co 35748: 16–18, Co 35763: 18–20, Co 35756: 20, Co 35760: 20, Co 35736: 21–22 and Co 35737: 21–22; colonies with fully contracted pinnules Co 35706, Co 35708, Co 35710, Co 35731, Co 35752, Co 35765, and Co 35766. Colonies from Yonaguni Is are <named-content xmlns:xlink="http://www.w3.org/1999/xlink" content-type="dwc:institutional_code" xlink:type="simple">ZMTAU</named-content> Co 35131: 9–12 pinnules, Co 35132: 12–14 and Co 35134: 11–13. Colonies from Madagascar: <named-content xmlns:xlink="http://www.w3.org/1999/xlink" content-type="dwc:institutional_code" xlink:type="simple">ZMTAU</named-content> Co 36013: 10–13 pinnules and Co 36129: 12–13.</p><fig id="F6" position="float" orientation="portrait"><label>Figure 6.</label><caption><p>Maximum likelihood tree of family <tp:taxon-name><tp:taxon-name-part taxon-name-part-type="family">Xeniidae</tp:taxon-name-part></tp:taxon-name> based on a partitioned analysis of concatenated <italic>mtMutS</italic>, <italic><abbrev xmlns:xlink="http://www.w3.org/1999/xlink" xlink:title="cytochrome oxidase I" id="ABBRID0EUBBG" xlink:type="simple">COI</abbrev></italic> and <italic>28S</italic> rDNA gene regions. Numbers above nodes: ML bootstrap percentages; numbers below nodes: Bayesian posterior probabilities. All genera and major clades of <tp:taxon-name><tp:taxon-name-part taxon-name-part-type="family">Xeniidae</tp:taxon-name-part></tp:taxon-name> other than <italic><tp:taxon-name><tp:taxon-name-part taxon-name-part-type="genus" reg="Caementabunda">Caementabunda</tp:taxon-name-part></tp:taxon-name></italic> and <italic><tp:taxon-name><tp:taxon-name-part taxon-name-part-type="genus" reg="Conglomeratusclera">Conglomeratusclera</tp:taxon-name-part></tp:taxon-name></italic> have been collapsed to facilitate readability. Specimens of <italic><tp:taxon-name><tp:taxon-name-part taxon-name-part-type="genus" reg="Caementabunda">Caementabunda</tp:taxon-name-part></tp:taxon-name></italic> and <italic><tp:taxon-name><tp:taxon-name-part taxon-name-part-type="genus" reg="Conglomeratusclera">Conglomeratusclera</tp:taxon-name-part></tp:taxon-name></italic> are identified by <named-content xmlns:xlink="http://www.w3.org/1999/xlink" content-type="dwc:institutional_code" xlink:type="simple">ZMTAU</named-content> catalog number and location of collection (G = Green Is., Taiwan; M = Madagascar; Y = Yonaguni Is., Japan).</p></caption><graphic xmlns:xlink="http://www.w3.org/1999/xlink" xlink:href="zookeys-754-063-g006.jpg" position="float" orientation="portrait" xlink:type="simple" id="oo_200693.jpg"/></fig><p>The sclerites of the colonies noted above featured the full array of morphologies, mostly corresponding to that of the syntypes (Figures <xref ref-type="fig" rid="F2">2</xref>–<xref ref-type="fig" rid="F3">3</xref>). To demonstrate the vast variation in shape and size of the sclerites, <abbrev xmlns:xlink="http://www.w3.org/1999/xlink" xlink:title="scanning electron microscopy" id="ABBRID0EPDBG" xlink:type="simple">SEM</abbrev> images of sclerites of several sequenced colonies are presented for the Taiwan material: <named-content xmlns:xlink="http://www.w3.org/1999/xlink" content-type="dwc:institutional_code" xlink:type="simple">ZMTAU</named-content> Co 35692 (Figure <xref ref-type="fig" rid="F7">7</xref>), Co 35737 (Figure <xref ref-type="fig" rid="F8">8</xref>), Co 35765 (Figure <xref ref-type="fig" rid="F9">9</xref>), Co 35709 (Figure <xref ref-type="fig" rid="F10">10</xref>), Co 35707 (Figure <xref ref-type="fig" rid="F11">11</xref>), Co 35710 (Figure <xref ref-type="fig" rid="F12">12</xref>), and Co 35712 (Figure <xref ref-type="fig" rid="F13">13</xref>), Yonaguni: <named-content xmlns:xlink="http://www.w3.org/1999/xlink" content-type="dwc:institutional_code" xlink:type="simple">ZMTAU</named-content> Co 35131 (Figure <xref ref-type="fig" rid="F14">14</xref>) <!--PageBreak--><!--PageBreak-->and Madagascar Co 36129 (Figure <xref ref-type="fig" rid="F15">15</xref>), and Co 36013 (Figure <xref ref-type="fig" rid="F16">16</xref>). Figures <xref ref-type="fig" rid="F7">7</xref>–<xref ref-type="fig" rid="F16">16</xref> demonstrate the morphological variability of the sclerites, with all being conglomerates comprised mainly of spheres and spherules and occasionally dumbbells. The <abbrev xmlns:xlink="http://www.w3.org/1999/xlink" xlink:title="scanning electron microscopy" id="ABBRID0EQFBG" xlink:type="simple">SEM</abbrev> images revealed that their outer surface is sometimes bristly (Figures <xref ref-type="fig" rid="F7">7B–D</xref>, <xref ref-type="fig" rid="F8">8B</xref>, <xref ref-type="fig" rid="F13">13A–B</xref>, <xref ref-type="fig" rid="F14">14</xref>, <xref ref-type="fig" rid="F15">15A</xref>, <xref ref-type="fig" rid="F17">17</xref>) but commonly rather smooth (Figures <xref ref-type="fig" rid="F8">8A</xref>, <xref ref-type="fig" rid="F10">10A–B</xref>, <xref ref-type="fig" rid="F11">11A–B</xref>, <xref ref-type="fig" rid="F15">15B</xref>, <xref ref-type="fig" rid="F16">16</xref>). It is interesting to note that the spheres are sometimes embedded in a calcareous lamella-like structure (Figure <xref ref-type="fig" rid="F7">7A</xref>). Dumbbells were revealed in some colonies (Figures <xref ref-type="fig" rid="F8">8B</xref>, <xref ref-type="fig" rid="F12">12B</xref>, <xref ref-type="fig" rid="F14">14</xref>, <xref ref-type="fig" rid="F15">15C</xref>, <xref ref-type="fig" rid="F17">17</xref>) as well as twisted dumbbells (Figures <xref ref-type="fig" rid="F9">9</xref>, <xref ref-type="fig" rid="F11">11C</xref>, <xref ref-type="fig" rid="F12">12B</xref>). Similarly, as noted above for the syntypes, the above <abbrev xmlns:xlink="http://www.w3.org/1999/xlink" xlink:title="scanning electron microscopy" id="ABBRID0EEIBG" xlink:type="simple">SEM</abbrev> images indicate that the aggregates tend to disintegrate during sclerite preparation and therefore their actual dimensions cannot be determined.</p><fig id="F7" position="float" orientation="portrait"><label>Figure 7.</label><caption><p>
                        <italic><tp:taxon-name><tp:taxon-name-part taxon-name-part-type="genus" reg="Conglomeratusclera">Conglomeratusclera</tp:taxon-name-part> <tp:taxon-name-part taxon-name-part-type="species" reg="coerulea">coerulea</tp:taxon-name-part></tp:taxon-name></italic> (May, 1898), <named-content xmlns:xlink="http://www.w3.org/1999/xlink" content-type="dwc:institutional_code" xlink:type="simple">ZMTAU</named-content> Co 35692. <bold>A</bold> spheres embedded in a calcareous lamella-like structure <bold>B</bold> conglomerate sclerite composed of spherules <bold>C–D</bold> spherules with bristly surface. Scale at <bold>A</bold> also applies to <bold>B</bold>, scale at <bold>C</bold> also applies to <bold>D</bold>.</p></caption><graphic xmlns:xlink="http://www.w3.org/1999/xlink" xlink:href="zookeys-754-063-g007.jpg" position="float" orientation="portrait" xlink:type="simple" id="oo_200694.jpg"/></fig><fig id="F8" position="float" orientation="portrait"><label>Figure 8.</label><caption><p>
                        <italic><tp:taxon-name><tp:taxon-name-part taxon-name-part-type="genus" reg="Conglomeratusclera">Conglomeratusclera</tp:taxon-name-part> <tp:taxon-name-part taxon-name-part-type="species" reg="coerulea">coerulea</tp:taxon-name-part></tp:taxon-name></italic> (May, 1898), <named-content xmlns:xlink="http://www.w3.org/1999/xlink" content-type="dwc:institutional_code" xlink:type="simple">ZMTAU</named-content> Co 35737. <bold>A</bold> conglomerate sclerite composed of spherules and of spheres, dumbbells <bold>B</bold> bristly surface of dumbbells and double spheres.</p></caption><graphic xmlns:xlink="http://www.w3.org/1999/xlink" xlink:href="zookeys-754-063-g008.jpg" position="float" orientation="portrait" xlink:type="simple" id="oo_200695.jpg"/></fig><fig id="F9" position="float" orientation="portrait"><label>Figure 9.</label><caption><p>
                        <italic><tp:taxon-name><tp:taxon-name-part taxon-name-part-type="genus" reg="Conglomeratusclera">Conglomeratusclera</tp:taxon-name-part> <tp:taxon-name-part taxon-name-part-type="species" reg="coerulea">coerulea</tp:taxon-name-part></tp:taxon-name></italic> (May, 1898), <named-content xmlns:xlink="http://www.w3.org/1999/xlink" content-type="dwc:institutional_code" xlink:type="simple">ZMTAU</named-content> Co 35765. Conglomerate sclerite composed of striated ovals and cylinder-like small sclerites (left top corner).</p></caption><graphic xmlns:xlink="http://www.w3.org/1999/xlink" xlink:href="zookeys-754-063-g009.jpg" position="float" orientation="portrait" xlink:type="simple" id="oo_200696.jpg"/></fig><fig id="F10" position="float" orientation="portrait"><label>Figure 10.</label><caption><p>
                        <italic><tp:taxon-name><tp:taxon-name-part taxon-name-part-type="genus" reg="Conglomeratusclera">Conglomeratusclera</tp:taxon-name-part> <tp:taxon-name-part taxon-name-part-type="species" reg="coerulea">coerulea</tp:taxon-name-part></tp:taxon-name></italic> (May, 1898), <named-content xmlns:xlink="http://www.w3.org/1999/xlink" content-type="dwc:institutional_code" xlink:type="simple">ZMTAU</named-content> Co 35709. <bold>A</bold> individual sphere, conglomerate sclerites composed of spheres and spherules <bold>B</bold> individual spheres, conglomerate sclerites composed of spheres and spherules.</p></caption><graphic xmlns:xlink="http://www.w3.org/1999/xlink" xlink:href="zookeys-754-063-g010.jpg" position="float" orientation="portrait" xlink:type="simple" id="oo_200697.jpg"/></fig><fig id="F11" position="float" orientation="portrait"><label>Figure 11.</label><caption><p>
                        <italic><tp:taxon-name><tp:taxon-name-part taxon-name-part-type="genus" reg="Conglomeratusclera">Conglomeratusclera</tp:taxon-name-part> <tp:taxon-name-part taxon-name-part-type="species" reg="coerulea">coerulea</tp:taxon-name-part></tp:taxon-name></italic> (May, 1898), <named-content xmlns:xlink="http://www.w3.org/1999/xlink" content-type="dwc:institutional_code" xlink:type="simple">ZMTAU</named-content> Co 35707. <bold>A</bold> Spheres and double spheres. <bold>B</bold> conglomerate of spheres and spherules <bold>C</bold> twisted dumbbells.</p></caption><graphic xmlns:xlink="http://www.w3.org/1999/xlink" xlink:href="zookeys-754-063-g011.jpg" position="float" orientation="portrait" xlink:type="simple" id="oo_200698.jpg"/></fig><fig id="F12" position="float" orientation="portrait"><label>Figure 12.</label><caption><p>
                        <italic><tp:taxon-name><tp:taxon-name-part taxon-name-part-type="genus" reg="Conglomeratusclera">Conglomeratusclera</tp:taxon-name-part> <tp:taxon-name-part taxon-name-part-type="species" reg="coerulea">coerulea</tp:taxon-name-part></tp:taxon-name></italic> (May, 1898), <named-content xmlns:xlink="http://www.w3.org/1999/xlink" content-type="dwc:institutional_code" xlink:type="simple">ZMTAU</named-content> Co 35710. <bold>A</bold> conglomerate sclerites composed of spherules and twisted dumbbells <bold>B</bold> double heads and twisted dumbbells.</p></caption><graphic xmlns:xlink="http://www.w3.org/1999/xlink" xlink:href="zookeys-754-063-g012.jpg" position="float" orientation="portrait" xlink:type="simple" id="oo_200699.jpg"/></fig><!--PageBreak--><p>The molecular results indicate that despite the differences in pinnule count and sclerite morphology, all the colonies should be assigned to the same species (Figure <xref ref-type="fig" rid="F6">6</xref>). Consequently, the pinnule count is of no diagnostic value for species delineation within <italic><tp:taxon-name><tp:taxon-name-part taxon-name-part-type="genus" reg="Conglomeratusclera">Conglomeratusclera</tp:taxon-name-part></tp:taxon-name></italic>. <italic><tp:taxon-name><tp:taxon-name-part taxon-name-part-type="genus" reg="Cespitularia">C.</tp:taxon-name-part> <tp:taxon-name-part taxon-name-part-type="species" reg="coerulea">coerulea</tp:taxon-name-part></tp:taxon-name></italic> thus accommodates colonies with one row of pinnules on the margins of the polyp tentacles, but featuring a remarkable range of pinnule numbers (see above). In addition, the variable sclerite morphologies found in the different colonies (Figures <xref ref-type="fig" rid="F7">7</xref>–<xref ref-type="fig" rid="F16">16</xref>) both encompass and exceed the range observed among the syntypes of <italic><tp:taxon-name><tp:taxon-name-part taxon-name-part-type="genus" reg="Cespitularia">C.</tp:taxon-name-part> <tp:taxon-name-part taxon-name-part-type="species" reg="coerulea">coerulea</tp:taxon-name-part></tp:taxon-name></italic> (Figures <xref ref-type="fig" rid="F2">2A–B</xref>). The current results provide further support for the recent findings of <xref ref-type="bibr" rid="B30">McFadden et al. (2017)</xref> who argue that the pinnule count used in the taxonomy of <tp:taxon-name><tp:taxon-name-part taxon-name-part-type="family">Xeniidae</tp:taxon-name-part></tp:taxon-name>, explicitly in the genus <italic><tp:taxon-name><tp:taxon-name-part taxon-name-part-type="genus" reg="Ovabunda">Ovabunda</tp:taxon-name-part></tp:taxon-name></italic> (see references in <xref ref-type="bibr" rid="B12">Halàsz et al. 2014</xref>), is not indicative of species boundaries. It should be noted that in contrast to the relatively uniform morphology of <italic><tp:taxon-name><tp:taxon-name-part taxon-name-part-type="genus" reg="Ovabunda">Ovabunda</tp:taxon-name-part></tp:taxon-name></italic> sclerites recorded across the four genetic clades presented by <xref ref-type="bibr" rid="B30">McFadden et al. (2017)</xref>, colonies of <italic><tp:taxon-name><tp:taxon-name-part taxon-name-part-type="genus" reg="Cespitularia">C.</tp:taxon-name-part> <tp:taxon-name-part taxon-name-part-type="species" reg="coerulea">coerulea</tp:taxon-name-part></tp:taxon-name></italic> exhibit an unprecedented and bewildering array of sclerite morphologies (Figures <xref ref-type="fig" rid="F2">2A, B</xref>, <xref ref-type="fig" rid="F7">7</xref>–<xref ref-type="fig" rid="F16">16</xref>).</p><fig id="F13" position="float" orientation="portrait"><label>Figure 13.</label><caption><p>
                        <italic><tp:taxon-name><tp:taxon-name-part taxon-name-part-type="genus" reg="Conglomeratusclera">Conglomeratusclera</tp:taxon-name-part> <tp:taxon-name-part taxon-name-part-type="species" reg="coerulea">coerulea</tp:taxon-name-part></tp:taxon-name></italic> (May, 1898), <named-content xmlns:xlink="http://www.w3.org/1999/xlink" content-type="dwc:institutional_code" xlink:type="simple">ZMTAU</named-content> Co 35712. <bold>A–B</bold> bristly surface of spherules and spheres.</p></caption><graphic xmlns:xlink="http://www.w3.org/1999/xlink" xlink:href="zookeys-754-063-g013.jpg" position="float" orientation="portrait" xlink:type="simple" id="oo_200700.jpg"/></fig><fig id="F14" position="float" orientation="portrait"><label>Figure 14.</label><caption><p>
                        <italic><tp:taxon-name><tp:taxon-name-part taxon-name-part-type="genus" reg="Conglomeratusclera">Conglomeratusclera</tp:taxon-name-part> <tp:taxon-name-part taxon-name-part-type="species" reg="coerulea">coerulea</tp:taxon-name-part></tp:taxon-name></italic> (May, 1898), <named-content xmlns:xlink="http://www.w3.org/1999/xlink" content-type="dwc:institutional_code" xlink:type="simple">ZMTAU</named-content> Co 35131. Conglomerate sclerites composed of spheres and spherules, individual elongate double head.</p></caption><graphic xmlns:xlink="http://www.w3.org/1999/xlink" xlink:href="zookeys-754-063-g014.jpg" position="float" orientation="portrait" xlink:type="simple" id="oo_200701.jpg"/></fig><fig id="F15" position="float" orientation="portrait"><label>Figure 15.</label><caption><p>
                        <italic><tp:taxon-name><tp:taxon-name-part taxon-name-part-type="genus" reg="Conglomeratusclera">Conglomeratusclera</tp:taxon-name-part> <tp:taxon-name-part taxon-name-part-type="species" reg="coerulea">coerulea</tp:taxon-name-part></tp:taxon-name></italic> (May, 1898), <named-content xmlns:xlink="http://www.w3.org/1999/xlink" content-type="dwc:institutional_code" xlink:type="simple">ZMTAU</named-content> Co 36129. <bold>A</bold> conglomerate of bristly dumbbells <bold>B</bold> conglomerate of spheres <bold>C</bold> conglomerate of dumbbells. Scale at <bold>A</bold> also applies to <bold>B</bold>.</p></caption><graphic xmlns:xlink="http://www.w3.org/1999/xlink" xlink:href="zookeys-754-063-g015.jpg" position="float" orientation="portrait" xlink:type="simple" id="oo_200702.jpg"/></fig><fig id="F16" position="float" orientation="portrait"><label>Figure 16.</label><caption><p>
                        <italic><tp:taxon-name><tp:taxon-name-part taxon-name-part-type="genus" reg="Conglomeratusclera">Conglomeratusclera</tp:taxon-name-part> <tp:taxon-name-part taxon-name-part-type="species" reg="coerulea">coerulea</tp:taxon-name-part></tp:taxon-name></italic> (May, 1898), <named-content xmlns:xlink="http://www.w3.org/1999/xlink" content-type="dwc:institutional_code" xlink:type="simple">ZMTAU</named-content> Co 36013. Conglomerate sclerites composed of spheres, spherules and dumbbells, individual sphere.</p></caption><graphic xmlns:xlink="http://www.w3.org/1999/xlink" xlink:href="zookeys-754-063-g016.jpg" position="float" orientation="portrait" xlink:type="simple" id="oo_200703.jpg"/></fig><!--PageBreak--><p>Material that was examined, but not sequenced, comprised both freshly collected colonies and museum specimens. Their colony and polyp morphologies, including the pinnule counts, are in agreement with the findings presented above. Noteworthy are some colonies for which <abbrev xmlns:xlink="http://www.w3.org/1999/xlink" xlink:title="scanning electron microscopy" id="ABBRID0E6VBG" xlink:type="simple">SEM</abbrev> or light microscopy could not detect any sclerites. There are several suggested reasons for this: (1) actual lack of sclerites; (2) their low incidence which led to a failure to detect them by <abbrev xmlns:xlink="http://www.w3.org/1999/xlink" xlink:title="scanning electron microscopy" id="ABBRID0EDWBG" xlink:type="simple">SEM</abbrev>; or (3) preservation procedures, such as acidic conditions that may have caused sclerite dissolution.</p><p>The museum material examined included colonies from the <named-content xmlns:xlink="http://www.w3.org/1999/xlink" content-type="dwc:institutional_code" xlink:type="simple">BMNH</named-content>, all collected from the western Indian Ocean (see above). Some of the colonies were originally identified by L.M.I. Macfadyen as <italic><tp:taxon-name><tp:taxon-name-part taxon-name-part-type="genus" reg="Cespitularia">Cespitularia</tp:taxon-name-part> <tp:taxon-name-part taxon-name-part-type="species" reg="coerulea">coerulea</tp:taxon-name-part></tp:taxon-name></italic> (<named-content xmlns:xlink="http://www.w3.org/1999/xlink" content-type="dwc:institutional_code" xlink:type="simple">BMNH</named-content> 1912.2.24.66 and 1933.3.13.175; Figure <xref ref-type="fig" rid="F17">17</xref>), <italic><tp:taxon-name><tp:taxon-name-part taxon-name-part-type="genus" reg="Cespitularia">C.</tp:taxon-name-part> <tp:taxon-name-part taxon-name-part-type="species" reg="mollis">mollis</tp:taxon-name-part></tp:taxon-name></italic> (<named-content xmlns:xlink="http://www.w3.org/1999/xlink" content-type="dwc:institutional_code" xlink:type="simple">BMNH</named-content> 1933.313.177), <italic><tp:taxon-name><tp:taxon-name-part taxon-name-part-type="genus" reg="Cespitularia">C.</tp:taxon-name-part> <tp:taxon-name-part taxon-name-part-type="species" reg="taeniata">taeniata</tp:taxon-name-part></tp:taxon-name></italic> (<named-content xmlns:xlink="http://www.w3.org/1999/xlink" content-type="dwc:institutional_code" xlink:type="simple">BMNH</named-content> 1912.2.24.65, 1933.5.3.301 and 1933.3.13.176) and <italic><tp:taxon-name><tp:taxon-name-part taxon-name-part-type="genus" reg="Cespitularia">Cespitularia</tp:taxon-name-part> <tp:taxon-name-part taxon-name-part-type="species" reg="wisharti">wisharti</tp:taxon-name-part></tp:taxon-name></italic> Hickson, <!--PageBreak-->1931 (<named-content xmlns:xlink="http://www.w3.org/1999/xlink" content-type="dwc:institutional_code" xlink:type="simple">BMNH</named-content> 1934.3.28.10). These <named-content xmlns:xlink="http://www.w3.org/1999/xlink" content-type="dwc:institutional_code" xlink:type="simple">BMNH</named-content> colonies feature one row of 8–13 pinnules along each side of their tentacles and the morphology of their sclerites corresponds to that of <italic><tp:taxon-name><tp:taxon-name-part taxon-name-part-type="genus" reg="Conglomeratuscslera">Conglomeratuscslera</tp:taxon-name-part> <tp:taxon-name-part taxon-name-part-type="species" reg="coerulea">coerulea</tp:taxon-name-part></tp:taxon-name></italic> [e.g., <named-content xmlns:xlink="http://www.w3.org/1999/xlink" content-type="dwc:institutional_code" xlink:type="simple">BMNH</named-content> 1912.2.24.65 (Figure <xref ref-type="fig" rid="F18">18</xref>), 1912.2.24.66 (Figure <xref ref-type="fig" rid="F19">19</xref>), 1912.2.24.67 (Figure <xref ref-type="fig" rid="F20">20</xref>)]. The morphological examination therefore indicates that the <named-content xmlns:xlink="http://www.w3.org/1999/xlink" content-type="dwc:institutional_code" xlink:type="simple">BMNH</named-content> material should be assigned to the above species. The sclerites of the colony from the Great Barrier Reef, Australia, <named-content xmlns:xlink="http://www.w3.org/1999/xlink" content-type="dwc:institutional_code" xlink:type="simple">USNM</named-content> 60795 (Figure <xref ref-type="fig" rid="F21">21</xref>), as well as those of <named-content xmlns:xlink="http://www.w3.org/1999/xlink" content-type="dwc:institutional_code" xlink:type="simple">USNM</named-content> 54000 and 54003 (sclerites not shown), collected in Madagascar, similarly confirmed them to be <italic><tp:taxon-name><tp:taxon-name-part taxon-name-part-type="genus" reg="Cespitularia">C.</tp:taxon-name-part> <tp:taxon-name-part taxon-name-part-type="species" reg="coerulea">coerulea</tp:taxon-name-part></tp:taxon-name></italic>. The <named-content xmlns:xlink="http://www.w3.org/1999/xlink" content-type="dwc:institutional_code" xlink:type="simple">RMNH</named-content> material too revealed colonies that have now been assigned by us to <italic><tp:taxon-name><tp:taxon-name-part taxon-name-part-type="genus" reg="Cespitularia">C.</tp:taxon-name-part> <tp:taxon-name-part taxon-name-part-type="species" reg="coerulea">coerulea</tp:taxon-name-part></tp:taxon-name></italic>, featuring one row of 8–16 pinnules along each side of their tentacles as well as sclerites: <named-content xmlns:xlink="http://www.w3.org/1999/xlink" content-type="dwc:institutional_code" xlink:type="simple">RMNH</named-content> Coel 42160 (Figure <xref ref-type="fig" rid="F22">22</xref>), Coel 42161 (Figures <xref ref-type="fig" rid="F23">23</xref>–<xref ref-type="fig" rid="F24">24</xref>) and <named-content xmlns:xlink="http://www.w3.org/1999/xlink" content-type="dwc:institutional_code" xlink:type="simple">RMNH</named-content> Coel 42162 (Figure <xref ref-type="fig" rid="F25">25</xref>). These images reveal spheres, either in a conglomerated form or individuals (Figures <xref ref-type="fig" rid="F22">22</xref>–<xref ref-type="fig" rid="F25">25</xref>), and in other colonies mostly twisted dumbbells, either aggregated or individual (Figure <xref ref-type="fig" rid="F22">22</xref>). Interestingly, some crystalline bundles were noted among the spheres (Figure <xref ref-type="fig" rid="F24">24</xref>).</p></tp:treatment-sec><tp:treatment-sec sec-type="distribution" id="SECID0EN3BG"><title>Distribution.</title><p>Kenya; Zanzibar; Tanzania; Glorioso Islands; Mauritius; Seychelles; Mayotte; Taiwan; Philippines; Japan (Tanabe, Wakayama, Shikoku); Ryukyu Archipelago; Indonesia.</p><fig id="F17" position="float" orientation="portrait"><label>Figure 17.</label><caption><p>
                        <italic><tp:taxon-name><tp:taxon-name-part taxon-name-part-type="genus" reg="Conglomeratusclera">Conglomeratusclera</tp:taxon-name-part> <tp:taxon-name-part taxon-name-part-type="species" reg="coerulea">coerulea</tp:taxon-name-part></tp:taxon-name></italic> (May, 1898), <named-content xmlns:xlink="http://www.w3.org/1999/xlink" content-type="dwc:institutional_code" xlink:type="simple">BMNH</named-content> 1933.3.13.175. Spheres and double heads with bristly surfaces. Some double heads joined to form a more cross-like sclerite.</p></caption><graphic xmlns:xlink="http://www.w3.org/1999/xlink" xlink:href="zookeys-754-063-g017.jpg" position="float" orientation="portrait" xlink:type="simple" id="oo_200704.jpg"/></fig><fig id="F18" position="float" orientation="portrait"><label>Figure 18.</label><caption><p>
                        <italic><tp:taxon-name><tp:taxon-name-part taxon-name-part-type="genus" reg="Conglomeratusclera">Conglomeratusclera</tp:taxon-name-part> <tp:taxon-name-part taxon-name-part-type="species" reg="coerulea">coerulea</tp:taxon-name-part></tp:taxon-name></italic> (May, 1898), <named-content xmlns:xlink="http://www.w3.org/1999/xlink" content-type="dwc:institutional_code" xlink:type="simple">BMNH</named-content> 1912.2.24.65. Conglomerate sclerites composed of spheres and spherules. Bristly surface is noted.</p></caption><graphic xmlns:xlink="http://www.w3.org/1999/xlink" xlink:href="zookeys-754-063-g018.jpg" position="float" orientation="portrait" xlink:type="simple" id="oo_200705.jpg"/></fig><fig id="F19" position="float" orientation="portrait"><label>Figure 19.</label><caption><p>
                        <italic><tp:taxon-name><tp:taxon-name-part taxon-name-part-type="genus" reg="Conglomeratusclera">Conglomeratusclera</tp:taxon-name-part> <tp:taxon-name-part taxon-name-part-type="species" reg="coerulea">coerulea</tp:taxon-name-part></tp:taxon-name></italic> (May, 1898), <named-content xmlns:xlink="http://www.w3.org/1999/xlink" content-type="dwc:institutional_code" xlink:type="simple">BMNH</named-content> 1912.2.24.66. <bold>A</bold> conglomerate sclerites composed of spheres and spherules <bold>B</bold> plate-like conglomerate of spherules.</p></caption><graphic xmlns:xlink="http://www.w3.org/1999/xlink" xlink:href="zookeys-754-063-g019.jpg" position="float" orientation="portrait" xlink:type="simple" id="oo_200706.jpg"/></fig><fig id="F20" position="float" orientation="portrait"><label>Figure 20.</label><caption><p>
                        <italic><tp:taxon-name><tp:taxon-name-part taxon-name-part-type="genus" reg="Conglomeratusclera">Conglomeratusclera</tp:taxon-name-part> <tp:taxon-name-part taxon-name-part-type="species" reg="coerulea">coerulea</tp:taxon-name-part></tp:taxon-name></italic> (May, 1898), <named-content xmlns:xlink="http://www.w3.org/1999/xlink" content-type="dwc:institutional_code" xlink:type="simple">BMNH</named-content> 1912.2.24.67. Conglomerate sclerites composed of spheres, spherules and dumbbells. Bristly surfaces of some sclerites is noted.</p></caption><graphic xmlns:xlink="http://www.w3.org/1999/xlink" xlink:href="zookeys-754-063-g020.jpg" position="float" orientation="portrait" xlink:type="simple" id="oo_200707.jpg"/></fig><fig id="F21" position="float" orientation="portrait"><label>Figure 21.</label><caption><p>
                        <italic><tp:taxon-name><tp:taxon-name-part taxon-name-part-type="genus" reg="Conglomeratusclera">Conglomeratusclera</tp:taxon-name-part> <tp:taxon-name-part taxon-name-part-type="species" reg="coerulea">coerulea</tp:taxon-name-part></tp:taxon-name></italic> (May, 1898), <named-content xmlns:xlink="http://www.w3.org/1999/xlink" content-type="dwc:institutional_code" xlink:type="simple">BMNH</named-content> <named-content xmlns:xlink="http://www.w3.org/1999/xlink" content-type="dwc:institutional_code" xlink:type="simple">USNM</named-content> 60795. Conglomerate sclerites of spheres and spherules.</p></caption><graphic xmlns:xlink="http://www.w3.org/1999/xlink" xlink:href="zookeys-754-063-g021.jpg" position="float" orientation="portrait" xlink:type="simple" id="oo_200708.jpg"/></fig><fig id="F22" position="float" orientation="portrait"><label>Figure 22.</label><caption><p>
                        <italic><tp:taxon-name><tp:taxon-name-part taxon-name-part-type="genus" reg="Conglomeratusclera">Conglomeratusclera</tp:taxon-name-part> <tp:taxon-name-part taxon-name-part-type="species" reg="coerulea">coerulea</tp:taxon-name-part></tp:taxon-name></italic> (May, 1898), <named-content xmlns:xlink="http://www.w3.org/1999/xlink" content-type="dwc:institutional_code" xlink:type="simple">RMNH</named-content> Coel 42160. <bold>A</bold> spheres <bold>B</bold> sphere, twisted dumbbell and conglomerate sclerites composed of spheres and twisted dumbbells.</p></caption><graphic xmlns:xlink="http://www.w3.org/1999/xlink" xlink:href="zookeys-754-063-g022.jpg" position="float" orientation="portrait" xlink:type="simple" id="oo_200709.jpg"/></fig><fig id="F23" position="float" orientation="portrait"><label>Figure 23.</label><caption><p>
                        <italic><tp:taxon-name><tp:taxon-name-part taxon-name-part-type="genus" reg="Conglomeratusclera">Conglomeratusclera</tp:taxon-name-part> <tp:taxon-name-part taxon-name-part-type="species" reg="coerulea">coerulea</tp:taxon-name-part></tp:taxon-name></italic> (May, 1898), <named-content xmlns:xlink="http://www.w3.org/1999/xlink" content-type="dwc:institutional_code" xlink:type="simple">RMNH</named-content> Coel 42161. Conglomerate sclerites composed of spheres and spherules. Bristly surface of spheres is noted.</p></caption><graphic xmlns:xlink="http://www.w3.org/1999/xlink" xlink:href="zookeys-754-063-g023.jpg" position="float" orientation="portrait" xlink:type="simple" id="oo_200710.jpg"/></fig><fig id="F24" position="float" orientation="portrait"><label>Figure 24.</label><caption><p>
                        <italic><tp:taxon-name><tp:taxon-name-part taxon-name-part-type="genus" reg="Conglomeratusclera">Conglomeratusclera</tp:taxon-name-part> <tp:taxon-name-part taxon-name-part-type="species" reg="coerulea">coerulea</tp:taxon-name-part></tp:taxon-name></italic> (May, 1898), <named-content xmlns:xlink="http://www.w3.org/1999/xlink" content-type="dwc:institutional_code" xlink:type="simple">RMNH</named-content> Coel 42161. Conglomerate sclerites composed of spheres and spherules. Some crystalline bundles are presented.</p></caption><graphic xmlns:xlink="http://www.w3.org/1999/xlink" xlink:href="zookeys-754-063-g024.jpg" position="float" orientation="portrait" xlink:type="simple" id="oo_200711.jpg"/></fig><fig id="F25" position="float" orientation="portrait"><label>Figure 25.</label><caption><p>
                        <italic><tp:taxon-name><tp:taxon-name-part taxon-name-part-type="genus" reg="Conglomeratusclera">Conglomeratusclera</tp:taxon-name-part> <tp:taxon-name-part taxon-name-part-type="species" reg="coerulea">coerulea</tp:taxon-name-part></tp:taxon-name></italic> (May, 1898), <named-content xmlns:xlink="http://www.w3.org/1999/xlink" content-type="dwc:institutional_code" xlink:type="simple">RMNH</named-content> Coel 42162. <bold>A–B</bold> Conglomerate sclerites composed of spheres and spherules, some double heads joined to form a more cross-like sclerite.</p></caption><graphic xmlns:xlink="http://www.w3.org/1999/xlink" xlink:href="zookeys-754-063-g025.jpg" position="float" orientation="portrait" xlink:type="simple" id="oo_200712.jpg"/></fig><!--PageBreak--></tp:treatment-sec><ref-list><ref id="B24"><mixed-citation xmlns:xlink="http://www.w3.org/1999/xlink" xlink:type="simple">
          <person-group><name name-style="western"><surname>May</surname><given-names>W</given-names></name></person-group> (<year>1899</year>) Beiträge zur Systematik und Chorologie der Alcyonaceen. Jenaische Zeitschrift Naturwissenschaften 33 (Neue Folge 26): 1–180.</mixed-citation></ref><ref id="B19"><mixed-citation xmlns:xlink="http://www.w3.org/1999/xlink" xlink:type="simple">
          <person-group><name name-style="western"><surname>Kükenthal</surname><given-names>W</given-names></name></person-group> (<year>1902</year>) <article-title>Versuch einer Revision der Alcyonarien: I. Die Familie der Xeniiden.</article-title> <source>Zoologisches Jahrbüch, Abteilung für systematic, Geographie und Biologie der Tiere</source> <volume>15</volume>: <fpage>635</fpage>–<lpage>662</lpage>. <ext-link xlink:type="simple" ext-link-type="doi" xlink:href="10.5962/bhl.part.19040">https://doi.org/10.5962/bhl.part.19040</ext-link></mixed-citation></ref><ref id="B40"><mixed-citation xmlns:xlink="http://www.w3.org/1999/xlink" xlink:type="simple">
          <person-group><name name-style="western"><surname>Thomson</surname><given-names>JA</given-names></name><name name-style="western"><surname>Henderson</surname><given-names>WD</given-names></name></person-group> (<year>1906</year>) <article-title>The Marine Fauna of Zanzibar and British East Africa, from Collections made by Cyril Crossland, MA, B. Sc., FZS, in the Years 1901 and 1902. <tp:taxon-name><tp:taxon-name-part taxon-name-part-type="subclass">Alcyonaria</tp:taxon-name-part></tp:taxon-name>.</article-title> <source>Journal of Zoology</source> <volume>76</volume>: <fpage>393</fpage>–<lpage>443</lpage>.</mixed-citation></ref><ref id="B41"><mixed-citation xmlns:xlink="http://www.w3.org/1999/xlink" xlink:type="simple">
          <person-group><name name-style="western"><surname>Thomson</surname><given-names>JA</given-names></name><name name-style="western"><surname>Mackinnon</surname><given-names>DL</given-names></name></person-group> (<year>1910</year>) <article-title>Alcyonarians collected on the Percy Sladen Trust Expedition by Mr. J. Stanley Gardiner. Part II. The <tp:taxon-name><tp:taxon-name-part taxon-name-part-type="suborder">Stolonifera</tp:taxon-name-part></tp:taxon-name>, <tp:taxon-name><tp:taxon-name-part taxon-name-part-type="order">Alcyonacea</tp:taxon-name-part></tp:taxon-name>, Pseudaxonia, and Stelechotokea.</article-title> <source>Transactions of the Linnean Society of London</source> <volume>13</volume>(<issue>8</issue>): <fpage>165</fpage>–<lpage>211</lpage>. [pls. 6–14]</mixed-citation></ref><ref id="B15"><mixed-citation xmlns:xlink="http://www.w3.org/1999/xlink" xlink:type="simple">
          <person-group><name name-style="western"><surname>Hickson</surname><given-names>SJ</given-names></name></person-group> (<year>1931</year>) The alcyonarian family <tp:taxon-name><tp:taxon-name-part taxon-name-part-type="family">Xeniidae</tp:taxon-name-part></tp:taxon-name>, with a revision of the genera and species. Great Barrier Reef Expedition 1928–29, Scientific Reports, British Museum 4(5): 137–179.</mixed-citation></ref><ref id="B39"><mixed-citation xmlns:xlink="http://www.w3.org/1999/xlink" xlink:type="simple">
          <person-group><name name-style="western"><surname>Thomson</surname><given-names>JA</given-names></name><name name-style="western"><surname>Dean</surname><given-names>LMI</given-names></name></person-group> (<year>1931</year>) <tp:taxon-name><tp:taxon-name-part taxon-name-part-type="order">Alcyonacea</tp:taxon-name-part></tp:taxon-name> of the Siboga Expedition. Siboga- Expedition Monograph 13d: 1–227.</mixed-citation></ref><ref id="B35"><mixed-citation xmlns:xlink="http://www.w3.org/1999/xlink" xlink:type="simple">
          <person-group><name name-style="western"><surname>Roxas</surname><given-names>HA</given-names></name></person-group> (<year>1933</year>) <article-title>Philippine <tp:taxon-name><tp:taxon-name-part taxon-name-part-type="subclass">Alcyonaria</tp:taxon-name-part></tp:taxon-name>. The families <tp:taxon-name><tp:taxon-name-part taxon-name-part-type="family">Cornulariidae</tp:taxon-name-part></tp:taxon-name> and <tp:taxon-name><tp:taxon-name-part taxon-name-part-type="family">Xeniidae</tp:taxon-name-part></tp:taxon-name>.</article-title> <source>The Philippine Journal of Science</source> <volume>50</volume>: <fpage>49</fpage>–<lpage>108</lpage>.</mixed-citation></ref><ref id="B22"><mixed-citation xmlns:xlink="http://www.w3.org/1999/xlink" xlink:type="simple">
          <person-group><name name-style="western"><surname>Malyutin</surname><given-names>AN</given-names></name></person-group> (<year>1992</year>) <article-title><tp:taxon-name><tp:taxon-name-part taxon-name-part-type="subclass">Octocorallia</tp:taxon-name-part></tp:taxon-name> from the Seychelles Islands with some ecological observations.</article-title> <source>Atoll Research Bulletin</source> <volume>367</volume>: <fpage>1</fpage>–<lpage>4</lpage>. <ext-link xlink:type="simple" ext-link-type="doi" xlink:href="10.5479/si.00775630.367.1">https://doi.org/10.5479/si.00775630.367.1</ext-link></mixed-citation></ref><ref id="B5"><mixed-citation xmlns:xlink="http://www.w3.org/1999/xlink" xlink:type="simple">
          <person-group><name name-style="western"><surname>Benayahu</surname><given-names>Y</given-names></name><name name-style="western"><surname>Jong</surname><given-names>MS</given-names></name><name name-style="western"><surname>Perkol-Finkel</surname><given-names>S</given-names></name><name name-style="western"><surname>Dai</surname><given-names>CF</given-names></name></person-group> (<year>2004</year>) <article-title>Soft corals (<tp:taxon-name><tp:taxon-name-part taxon-name-part-type="subclass">Octocorallia</tp:taxon-name-part></tp:taxon-name>: <tp:taxon-name><tp:taxon-name-part taxon-name-part-type="order">Alcyonacea</tp:taxon-name-part></tp:taxon-name>) from southern Taiwan: II. Species diversity and distributional patterns.</article-title> <source>Zoological Studies</source> <volume>43</volume>: <fpage>548</fpage>–<lpage>560</lpage>.</mixed-citation></ref><ref id="B44"><mixed-citation xmlns:xlink="http://www.w3.org/1999/xlink" xlink:type="simple">
          <person-group><name name-style="western"><surname>Utinomi</surname><given-names>H</given-names></name></person-group> (<year>1950</year>) <article-title>Some Xeniid Alcyonarians from Japan and Adjacent Localities.</article-title> <source>Publications of the Seto Marine Biological Laboratory</source> <volume>1</volume>(<issue>3</issue>): <fpage>7</fpage>–<lpage>17</lpage>. <ext-link xlink:type="simple" ext-link-type="doi" xlink:href="10.5134/174440">https://doi.org/10.5134/174440</ext-link></mixed-citation></ref><ref id="B23"><mixed-citation xmlns:xlink="http://www.w3.org/1999/xlink" xlink:type="simple">
          <person-group><name name-style="western"><surname>May</surname><given-names>W</given-names></name></person-group> (<year>1898</year>) Die von Dr. Stuhlmann im Jahre 1889 gesammelten ostafrikanischen Alcyonaceen des Hamburger Museums. Mitteilungen des naturhistorischen Museums Hamburg 15 (Doctoral dissertation), Supplement 2: 3–38.</mixed-citation></ref><ref id="B30"><mixed-citation xmlns:xlink="http://www.w3.org/1999/xlink" xlink:type="simple">
          <person-group><name name-style="western"><surname>McFadden</surname><given-names>CS</given-names></name><name name-style="western"><surname>Haverkort-Yeh</surname><given-names>R</given-names></name><name name-style="western"><surname>Reynolds</surname><given-names>AM</given-names></name><name name-style="western"><surname>Halàsz</surname><given-names>A</given-names></name><name name-style="western"><surname>Quattrini</surname><given-names>AM</given-names></name><name name-style="western"><surname>Forsman</surname><given-names>Z</given-names></name><name name-style="western"><surname>Benayahu</surname><given-names>Y</given-names></name><name name-style="western"><surname>Toonen</surname><given-names>RJ</given-names></name></person-group> (<year>2017</year>) <article-title>Species boundaries in the absence of morphological, ecological or geographical differentiation in the Red Sea octocoral genus <italic><tp:taxon-name><tp:taxon-name-part taxon-name-part-type="genus">Ovabunda</tp:taxon-name-part></tp:taxon-name></italic> (<tp:taxon-name><tp:taxon-name-part taxon-name-part-type="order">Alcyonacea</tp:taxon-name-part></tp:taxon-name>: <tp:taxon-name><tp:taxon-name-part taxon-name-part-type="family">Xeniidae</tp:taxon-name-part></tp:taxon-name>).</article-title> <source>Molecular Phylogenetics &amp; Evolution</source> <volume>112</volume>: <fpage>174</fpage>–<lpage>184</lpage>. <ext-link xlink:type="simple" ext-link-type="doi" xlink:href="10.1016/j.ympev.2017.04.025">https://doi.org/10.1016/j.ympev.2017.04.025</ext-link></mixed-citation></ref><ref id="B12"><mixed-citation xmlns:xlink="http://www.w3.org/1999/xlink" xlink:type="simple">
          <person-group><name name-style="western"><surname>Halàsz</surname><given-names>A</given-names></name><name name-style="western"><surname>McFadden</surname><given-names>CS</given-names></name><name name-style="western"><surname>Aharonovich</surname><given-names>D</given-names></name><name name-style="western"><surname>Toonen</surname><given-names>R</given-names></name><name name-style="western"><surname>Benayahu</surname><given-names>Y</given-names></name></person-group> (<year>2014</year>) <article-title>A revision of the octocoral genus <italic><tp:taxon-name><tp:taxon-name-part taxon-name-part-type="genus">Ovabunda</tp:taxon-name-part></tp:taxon-name></italic> Alderslade, 2001 (<tp:taxon-name><tp:taxon-name-part taxon-name-part-type="class">Anthozoa</tp:taxon-name-part></tp:taxon-name>, <tp:taxon-name><tp:taxon-name-part taxon-name-part-type="subclass">Octocorallia</tp:taxon-name-part></tp:taxon-name>, <tp:taxon-name><tp:taxon-name-part taxon-name-part-type="family">Xeniidae</tp:taxon-name-part></tp:taxon-name>).</article-title> <source>Zookeys</source> <volume>373</volume>: <fpage>1</fpage>–<lpage>41</lpage>. <ext-link xlink:type="simple" ext-link-type="doi" xlink:href="10.3897/zookeys.373.6511">https://doi.org/10.3897/zookeys.373.6511</ext-link>.</mixed-citation></ref></ref-list></tp:taxon-treatment>
