# Supplementary material for: Evaluating the genus Cespitularia MilneEdwards & Haime, 1850 with descriptions of new genera of the family Xeniidae (Octocorallia, Alcyonacea)
Source: Zookeys. 2018 May 2;(754):63–101. doi: 10.3897/zookeys.754.23368 (PMC5943446; doi:10.3897/zookeys.754.23368)
Supplement: XML Treatment for Conglomeratusclera robusta [file zookeys.754.23368-treatment3.xml]

<!DOCTYPE tp:taxon-treatment
  PUBLIC "-//TaxonX//DTD Taxonomic Treatment Publishing DTD v0 20100105//EN" "tax-treatment-NSO.dtd">
<tp:taxon-treatment xmlns:tp="http://www.plazi.org/taxpub"><tp:treatment-meta><kwd-group><label>Taxon classification</label><kwd><named-content xmlns:xlink="http://www.w3.org/1999/xlink" content-type="kingdom">Animalia</named-content></kwd><kwd><named-content xmlns:xlink="http://www.w3.org/1999/xlink" content-type="order">Alcyonacea</named-content></kwd><kwd><named-content xmlns:xlink="http://www.w3.org/1999/xlink" content-type="family">Xeniidae</named-content></kwd></kwd-group><mixed-citation publication-type="journal"><person-group><name><surname>Benayahu</surname><given-names>Yehuda</given-names></name><name><surname>van Ofwegen</surname><given-names>Leen P.</given-names></name><name><surname>McFadden</surname><given-names>Catherine S.</given-names></name></person-group><article-title>Evaluating the genus <italic><tp:taxon-name><tp:taxon-name-part taxon-name-part-type="genus" reg="Cespitularia">Cespitularia</tp:taxon-name-part></tp:taxon-name></italic> MilneEdwards &amp; Haime, 1850 with descriptions of new genera of the family <tp:taxon-name><tp:taxon-name-part taxon-name-part-type="family">Xeniidae</tp:taxon-name-part></tp:taxon-name> (<tp:taxon-name><tp:taxon-name-part taxon-name-part-type="subclass">Octocorallia</tp:taxon-name-part></tp:taxon-name>, <tp:taxon-name><tp:taxon-name-part taxon-name-part-type="order">Alcyonacea</tp:taxon-name-part></tp:taxon-name>)</article-title><source>Zookeys</source><day>2</day><month>5</month><year>2018</year><volume>2018</volume><issue>754</issue><fpage>63</fpage><lpage>101</lpage><pub-id pub-id-type="doi">10.3897/zookeys.754.23368</pub-id></mixed-citation></tp:treatment-meta><tp:nomenclature><tp:taxon-name>
                    <tp:taxon-name-part taxon-name-part-type="genus" reg="Conglomeratusclera">Conglomeratusclera</tp:taxon-name-part>
                    <tp:taxon-name-part taxon-name-part-type="species" reg="robusta">robusta</tp:taxon-name-part>
                  </tp:taxon-name><tp:taxon-authority>(Tixier-Durivault, 1966)</tp:taxon-authority><xref ref-type="fig" rid="F26">Figures 26</xref><xref ref-type="fig" rid="F27">, 27</xref><xref ref-type="fig" rid="F28">, 28</xref><tp:nomenclature-citation-list><tp:nomenclature-citation><tp:taxon-name>
                        <tp:taxon-name-part taxon-name-part-type="genus" reg="Cespitularia">Cespitularia</tp:taxon-name-part> <tp:taxon-name-part taxon-name-part-type="species" reg="robusta">robusta</tp:taxon-name-part></tp:taxon-name><comment>Tixier-Durivault, 1966: 335–356; <xref ref-type="bibr" rid="B16">Janes 2008</xref>: 604–605.</comment></tp:nomenclature-citation></tp:nomenclature-citation-list></tp:nomenclature><tp:treatment-sec sec-type="description" id="SECID0EMHAI"><title>Description.</title><p>Examination of the type material of <italic><tp:taxon-name><tp:taxon-name-part taxon-name-part-type="genus" reg="Cespitularia">Cespitularia</tp:taxon-name-part> <tp:taxon-name-part taxon-name-part-type="species" reg="robusta">robusta</tp:taxon-name-part></tp:taxon-name></italic> Tixier-Durivault, 1966 (MNH00000167) revealed five colonies (Figure <xref ref-type="fig" rid="F26">26</xref>), all in agreement with their original description. The tentacles bear two rows of pinnules along each side with an indication of a third row; the outermost row features 12–15 pinnules. The sclerites depicted in the original description are spheres and spherules, also in the form of aggregates (p. 356: fig. 321 C–N). The <abbrev xmlns:xlink="http://www.w3.org/1999/xlink" xlink:title="scanning electron microscopy" id="ABBRID0EFIAI" xlink:type="simple">SEM</abbrev> images of the sclerites (Figure <xref ref-type="fig" rid="F27">27</xref>) reveal morphologies similar to those found in <italic><tp:taxon-name><tp:taxon-name-part taxon-name-part-type="genus" reg="Cespitularia">C.</tp:taxon-name-part> <tp:taxon-name-part taxon-name-part-type="species" reg="coerulea">coerulea</tp:taxon-name-part></tp:taxon-name></italic> (see above), and therefore led us to assign the species to <italic><tp:taxon-name><tp:taxon-name-part taxon-name-part-type="genus" reg="Conglomeratusclera">Conglomeratusclera</tp:taxon-name-part></tp:taxon-name></italic> n. gen instead of <italic><tp:taxon-name><tp:taxon-name-part taxon-name-part-type="genus" reg="Cespitularia">Cespitularia</tp:taxon-name-part></tp:taxon-name></italic>. Subsequent examination of <italic><tp:taxon-name><tp:taxon-name-part taxon-name-part-type="genus" reg="Cespitularia">C.</tp:taxon-name-part> <tp:taxon-name-part taxon-name-part-type="species" reg="robusta">robusta</tp:taxon-name-part></tp:taxon-name></italic> (<named-content xmlns:xlink="http://www.w3.org/1999/xlink" content-type="dwc:institutional_code" xlink:type="simple">RMNH</named-content> Coel 38672), identified by <xref ref-type="bibr" rid="B16">Janes (2008)</xref>, similarly confirmed his findings but based on the sclerite <abbrev xmlns:xlink="http://www.w3.org/1999/xlink" xlink:title="scanning electron microscopy" id="ABBRID0E3JAI" xlink:type="simple">SEM</abbrev> images of that colony (Figure <xref ref-type="fig" rid="F28">28</xref>), the generic assignment is likewise changed to <italic><tp:taxon-name><tp:taxon-name-part taxon-name-part-type="genus" reg="Conglomeratusclera">Conglomeratusclera</tp:taxon-name-part></tp:taxon-name></italic>.</p><p>The colonies assigned by us to <italic><tp:taxon-name><tp:taxon-name-part taxon-name-part-type="genus" reg="Cespitularia">C.</tp:taxon-name-part> <tp:taxon-name-part taxon-name-part-type="species" reg="coerulea">coerulea</tp:taxon-name-part></tp:taxon-name></italic> feature one row of pinnules along the margins of the tentacles, whereas <italic><tp:taxon-name><tp:taxon-name-part taxon-name-part-type="genus" reg="Cespitularia">C.</tp:taxon-name-part> <tp:taxon-name-part taxon-name-part-type="species" reg="robusta">robusta</tp:taxon-name-part></tp:taxon-name></italic> has two rows. In order to determine whether a difference in pinnule-row count is indeed diagnostic for species delineation in <italic><tp:taxon-name><tp:taxon-name-part taxon-name-part-type="genus" reg="Conglomeratusclera">Conglomeratusclera</tp:taxon-name-part></tp:taxon-name></italic>, corresponding fresh colonies with two pinnule-rows should be sequenced. Therefore, for the time being only the generic status of <italic><tp:taxon-name><tp:taxon-name-part taxon-name-part-type="genus" reg="Cespitularia">C.</tp:taxon-name-part> <tp:taxon-name-part taxon-name-part-type="species" reg="robusta">robusta</tp:taxon-name-part></tp:taxon-name></italic> is changed, making it the second species in the new genus.</p></tp:treatment-sec><tp:treatment-sec sec-type="distribution" id="SECID0EVLAI"><title>Distribution.</title><p>Mayotte; Aride Island, Seychelles.</p><fig id="F26" position="float" orientation="portrait"><label>Figure 26.</label><caption><p>
                        <italic><tp:taxon-name><tp:taxon-name-part taxon-name-part-type="genus" reg="Conglomeratusclera">Conglomeratusclera</tp:taxon-name-part> <tp:taxon-name-part taxon-name-part-type="species" reg="robusta">robusta</tp:taxon-name-part></tp:taxon-name></italic> (Tixier-Durivault, 1966), syntypes MNH00000167.</p></caption><graphic xmlns:xlink="http://www.w3.org/1999/xlink" xlink:href="zookeys-754-063-g026.jpg" position="float" orientation="portrait" xlink:type="simple" id="oo_200713.jpg"/></fig><fig id="F27" position="float" orientation="portrait"><label>Figure 27.</label><caption><p>
                        <italic><tp:taxon-name><tp:taxon-name-part taxon-name-part-type="genus" reg="Conglomeratusclera">Conglomeratusclera</tp:taxon-name-part> <tp:taxon-name-part taxon-name-part-type="species" reg="robusta">robusta</tp:taxon-name-part></tp:taxon-name></italic> (Tixier-Durivault, 1966). <bold>A</bold> Conglomerate sclerites composed of spheres and spherules <bold>B</bold> Spheres, dumbbell, and conglomerate sclerites.</p></caption><graphic xmlns:xlink="http://www.w3.org/1999/xlink" xlink:href="zookeys-754-063-g027.jpg" position="float" orientation="portrait" xlink:type="simple" id="oo_200714.jpg"/></fig><fig id="F28" position="float" orientation="portrait"><label>Figure 28.</label><caption><p>
                        <italic><tp:taxon-name><tp:taxon-name-part taxon-name-part-type="genus" reg="Conglomeratusclera">Conglomeratusclera</tp:taxon-name-part> <tp:taxon-name-part taxon-name-part-type="species" reg="robusta">robusta</tp:taxon-name-part></tp:taxon-name></italic> (Tixier-Durivault, 1966) <named-content xmlns:xlink="http://www.w3.org/1999/xlink" content-type="dwc:institutional_code" xlink:type="simple">RMNH</named-content> Coel 38672. <bold>A–B</bold> conglomerate sclerites composed of spheres, spherules, and dumbbells. <bold>C</bold> dumbbell sclerites.</p></caption><graphic xmlns:xlink="http://www.w3.org/1999/xlink" xlink:href="zookeys-754-063-g028.jpg" position="float" orientation="portrait" xlink:type="simple" id="oo_200715.jpg"/></fig><!--PageBreak--></tp:treatment-sec><ref-list><ref id="B16"><mixed-citation xmlns:xlink="http://www.w3.org/1999/xlink" xlink:type="simple">
          <person-group><name name-style="western"><surname>Janes</surname><given-names>MP</given-names></name></person-group> (<year>2008</year>) <article-title>A study of the <tp:taxon-name><tp:taxon-name-part taxon-name-part-type="family">Xeniidae</tp:taxon-name-part></tp:taxon-name> (<tp:taxon-name><tp:taxon-name-part taxon-name-part-type="subclass">Octocorallia</tp:taxon-name-part></tp:taxon-name>, <tp:taxon-name><tp:taxon-name-part taxon-name-part-type="order">Alcyonacea</tp:taxon-name-part></tp:taxon-name>) collected on the “Tyro” expedition to the Seychelles with a description of a new genus and species.</article-title> <source>Zoologische Mededelingen Leiden</source> <volume>82</volume>(<issue>49</issue>): <fpage>599</fpage>–<lpage>626</lpage>.</mixed-citation></ref></ref-list></tp:taxon-treatment>
