# Supplementary material for: Evaluating the genus Cespitularia MilneEdwards & Haime, 1850 with descriptions of new genera of the family Xeniidae (Octocorallia, Alcyonacea)
Source: Zookeys. 2018 May 2;(754):63–101. doi: 10.3897/zookeys.754.23368 (PMC5943446; doi:10.3897/zookeys.754.23368)
Supplement: XML Treatment for Caementabunda [file zookeys.754.23368-treatment4.xml]

<!DOCTYPE tp:taxon-treatment
  PUBLIC "-//TaxonX//DTD Taxonomic Treatment Publishing DTD v0 20100105//EN" "tax-treatment-NSO.dtd">
<tp:taxon-treatment xmlns:tp="http://www.plazi.org/taxpub"><tp:treatment-meta><kwd-group><label>Taxon classification</label><kwd><named-content xmlns:xlink="http://www.w3.org/1999/xlink" content-type="kingdom">Animalia</named-content></kwd><kwd><named-content xmlns:xlink="http://www.w3.org/1999/xlink" content-type="order">Alcyonacea</named-content></kwd><kwd><named-content xmlns:xlink="http://www.w3.org/1999/xlink" content-type="family">Xeniidae</named-content></kwd></kwd-group><mixed-citation publication-type="journal"><person-group><name><surname>Benayahu</surname><given-names>Yehuda</given-names></name><name><surname>van Ofwegen</surname><given-names>Leen P.</given-names></name><name><surname>McFadden</surname><given-names>Catherine S.</given-names></name></person-group><article-title>Evaluating the genus <italic><tp:taxon-name><tp:taxon-name-part taxon-name-part-type="genus" reg="Cespitularia">Cespitularia</tp:taxon-name-part></tp:taxon-name></italic> MilneEdwards &amp; Haime, 1850 with descriptions of new genera of the family <tp:taxon-name><tp:taxon-name-part taxon-name-part-type="family">Xeniidae</tp:taxon-name-part></tp:taxon-name> (<tp:taxon-name><tp:taxon-name-part taxon-name-part-type="subclass">Octocorallia</tp:taxon-name-part></tp:taxon-name>, <tp:taxon-name><tp:taxon-name-part taxon-name-part-type="order">Alcyonacea</tp:taxon-name-part></tp:taxon-name>)</article-title><source>Zookeys</source><day>2</day><month>5</month><year>2018</year><volume>2018</volume><issue>754</issue><fpage>63</fpage><lpage>101</lpage><pub-id pub-id-type="doi">10.3897/zookeys.754.23368</pub-id></mixed-citation></tp:treatment-meta><tp:nomenclature><tp:taxon-name>
                    <tp:taxon-name-part taxon-name-part-type="genus" reg="Caementabunda">Caementabunda</tp:taxon-name-part>
                    <object-id xmlns:xlink="http://www.w3.org/1999/xlink" content-type="zoobank" xlink:type="simple">http://zoobank.org/899AF711-D0A6-43F7-A3A6-75F481DF29A6</object-id>
                  </tp:taxon-name><tp:taxon-status xmlns:xlink="http://www.w3.org/1999/xlink" xlink:type="simple">gen. n.</tp:taxon-status></tp:nomenclature><tp:treatment-sec sec-type="type species" id="SECID0ETPAI"><title>Type species.</title><p>
                    <italic><tp:taxon-name><tp:taxon-name-part taxon-name-part-type="genus" reg="Cespitularia">Cespitularia</tp:taxon-name-part> <tp:taxon-name-part taxon-name-part-type="species" reg="simplex">simplex</tp:taxon-name-part></tp:taxon-name></italic> Thomson &amp; Dean, 1931</p></tp:treatment-sec><tp:treatment-sec sec-type="diagnosis" id="SECID0EEQAI"><title>Diagnosis.</title><p>Colonies quite flaccid with a distinct but short encrusting base bearing primary lobes, sometimes divided into secondary ones. Non-retractile monomorphic polyps found on the lobes and occasionally down on some parts of the base. The spherical-oval sclerites are composed of a myriad of densely packed chip-like microscleres. Zooxanthellate.</p></tp:treatment-sec><tp:treatment-sec sec-type="etymology" id="SECID0EJQAI"><title>Etymology.</title><p>The generic name refers to the microstructure of the sclerites, which are composed of multitudes of microscleres, resembling aggregates of cement chips. The name is derived from the Latin <italic>caementum</italic>, cement, and <italic>abunda</italic> meaning copious. Gender feminine.</p></tp:treatment-sec></tp:taxon-treatment>
