# Supplementary material for: Evaluating the genus Cespitularia MilneEdwards & Haime, 1850 with descriptions of new genera of the family Xeniidae (Octocorallia, Alcyonacea)
Source: Zookeys. 2018 May 2;(754):63–101. doi: 10.3897/zookeys.754.23368 (PMC5943446; doi:10.3897/zookeys.754.23368)
Supplement: XML Treatment for Caementabunda simplex [file zookeys.754.23368-treatment5.xml]

<!DOCTYPE tp:taxon-treatment
  PUBLIC "-//TaxonX//DTD Taxonomic Treatment Publishing DTD v0 20100105//EN" "tax-treatment-NSO.dtd">
<tp:taxon-treatment xmlns:tp="http://www.plazi.org/taxpub"><tp:treatment-meta><kwd-group><label>Taxon classification</label><kwd><named-content xmlns:xlink="http://www.w3.org/1999/xlink" content-type="kingdom">Animalia</named-content></kwd><kwd><named-content xmlns:xlink="http://www.w3.org/1999/xlink" content-type="order">Alcyonacea</named-content></kwd><kwd><named-content xmlns:xlink="http://www.w3.org/1999/xlink" content-type="family">Xeniidae</named-content></kwd></kwd-group><mixed-citation publication-type="journal"><person-group><name><surname>Benayahu</surname><given-names>Yehuda</given-names></name><name><surname>van Ofwegen</surname><given-names>Leen P.</given-names></name><name><surname>McFadden</surname><given-names>Catherine S.</given-names></name></person-group><article-title>Evaluating the genus <italic><tp:taxon-name><tp:taxon-name-part taxon-name-part-type="genus" reg="Cespitularia">Cespitularia</tp:taxon-name-part></tp:taxon-name></italic> MilneEdwards &amp; Haime, 1850 with descriptions of new genera of the family <tp:taxon-name><tp:taxon-name-part taxon-name-part-type="family">Xeniidae</tp:taxon-name-part></tp:taxon-name> (<tp:taxon-name><tp:taxon-name-part taxon-name-part-type="subclass">Octocorallia</tp:taxon-name-part></tp:taxon-name>, <tp:taxon-name><tp:taxon-name-part taxon-name-part-type="order">Alcyonacea</tp:taxon-name-part></tp:taxon-name>)</article-title><source>Zookeys</source><day>2</day><month>5</month><year>2018</year><volume>2018</volume><issue>754</issue><fpage>63</fpage><lpage>101</lpage><pub-id pub-id-type="doi">10.3897/zookeys.754.23368</pub-id></mixed-citation></tp:treatment-meta><tp:nomenclature><tp:taxon-name>
                    <tp:taxon-name-part taxon-name-part-type="genus" reg="Caementabunda">Caementabunda</tp:taxon-name-part>
                    <tp:taxon-name-part taxon-name-part-type="species" reg="simplex">simplex</tp:taxon-name-part>
                  </tp:taxon-name><tp:taxon-authority>(Thomson &amp; Dean, 1931)</tp:taxon-authority><xref ref-type="fig" rid="F5">Figures 5C–D</xref><xref ref-type="fig" rid="F29">, 29</xref><xref ref-type="fig" rid="F30">, 30</xref><xref ref-type="fig" rid="F31">, 31</xref><xref ref-type="fig" rid="F32">, 32</xref><xref ref-type="fig" rid="F33">, 33</xref><xref ref-type="fig" rid="F34">, 34</xref><xref ref-type="fig" rid="F35">, 35</xref><xref ref-type="fig" rid="F36">, 36</xref><xref ref-type="fig" rid="F37">, 37</xref><tp:nomenclature-citation-list><tp:nomenclature-citation><tp:taxon-name>
                        <tp:taxon-name-part taxon-name-part-type="genus" reg="Cespitularia">Cespitularia</tp:taxon-name-part> <tp:taxon-name-part taxon-name-part-type="species" reg="simplex">simplex</tp:taxon-name-part></tp:taxon-name><comment>Thomson &amp; Dean, 1931: 33–34; <xref ref-type="bibr" rid="B21">Macfadyen 1936</xref>:27; <xref ref-type="bibr" rid="B46">Verseveldt 1971</xref>: 62; <xref ref-type="bibr" rid="B16">Janes 2008</xref>: 606–608; <xref ref-type="bibr" rid="B17">Janes 2013</xref>: 198 (listed only); <xref ref-type="bibr" rid="B29">McFadden et al. 2014</xref>: 249 (listed only), <tp:taxon-name><tp:taxon-name-part taxon-name-part-type="genus" reg="Cespitularia">Cespitularia</tp:taxon-name-part> <tp:taxon-name-part taxon-name-part-type="species" reg="turgida">turgida</tp:taxon-name-part></tp:taxon-name> Verseveldt, 1971: 61–62.</comment></tp:nomenclature-citation></tp:nomenclature-citation-list></tp:nomenclature><tp:treatment-sec sec-type="material" id="SECID0ELUAI"><title>Material.</title><p>
                    <bold>Syntype: INDONESIA</bold>: ZMA 2344, Siboga Exped., Sta. 40, 12 m depth, Kawassang<bold>. Other material</bold>: <bold>SEYCHELLES</bold>: <named-content xmlns:xlink="http://www.w3.org/1999/xlink" content-type="dwc:institutional_code" xlink:type="simple">RMNH</named-content> Coel 38673, Southern coast of Aride I. (<named-content xmlns:xlink="http://www.w3.org/1999/xlink" content-type="dwc:verbatimCoordinates" xlink:type="simple"><named-content content-type="geo-json" specific-use="{&#34;type&#34;:&#34;Point&#34;,&#34;coordinates&#34;:[55.666667,-4.216667]}" id="NCID0E6UAI" xlink:type="simple">04°13'S; 55°40'E</named-content></named-content>), &lt;20 m depth, 18 December 1992; <bold>MADAGASCAR</bold>: <named-content xmlns:xlink="http://www.w3.org/1999/xlink" content-type="dwc:institutional_code" xlink:type="simple">RMNH</named-content> Coel 6697, Nosy Be, west of Andilina, 24 August, 1967, 20 m depth; <named-content xmlns:xlink="http://www.w3.org/1999/xlink" content-type="dwc:institutional_code" xlink:type="simple">RMNH</named-content> Coel 42168, Stn. 22, 21 December 1999; <named-content xmlns:xlink="http://www.w3.org/1999/xlink" content-type="dwc:institutional_code" xlink:type="simple">RMNH</named-content> Coel 42169; <bold>PHILIPPINES</bold>: Cebu Strait Exped., Sta. CEB. 1, Cebu Strait, Olango Channel, east side of Olango Is., <named-content xmlns:xlink="http://www.w3.org/1999/xlink" content-type="dwc:institutional_code" xlink:type="simple">USNM</named-content> 60493, Sulu Archipelago, <named-content xmlns:xlink="http://www.w3.org/1999/xlink" content-type="dwc:verbatimCoordinates" xlink:type="simple"><named-content content-type="geo-json" specific-use="{&#34;type&#34;:&#34;Point&#34;,&#34;coordinates&#34;:[121.000000,6.116667]}" id="NCID0E6VAI" xlink:type="simple">6°07'N, 121°00'E</named-content></named-content>, R/V Albatross; <bold>AUSTRALIA</bold>: <named-content xmlns:xlink="http://www.w3.org/1999/xlink" content-type="dwc:institutional_code" xlink:type="simple">USNM</named-content> 60794, Flinders Reef, Great Barrier Reef, November 1981; <named-content xmlns:xlink="http://www.w3.org/1999/xlink" content-type="dwc:institutional_code" xlink:type="simple">BMNH</named-content> 1934.3.28.8, Great Barrier Reef Exped., Sta. 10, dredge, 22 February 1929; 1982.11.17, Great Barrier Reef, Flinders Reef, South Coral Sea, southern outer slope, 10–15 m depth, coll. Z. Dinesen; <named-content xmlns:xlink="http://www.w3.org/1999/xlink" content-type="dwc:institutional_code" xlink:type="simple">BMNH</named-content> 1982.11.18, similar details; <bold>JAPAN</bold>: <named-content xmlns:xlink="http://www.w3.org/1999/xlink" content-type="dwc:institutional_code" xlink:type="simple">ZMTAU</named-content> Co 31642, off Danno, Yonaguni Is., Ryukyu Archipelago, <named-content xmlns:xlink="http://www.w3.org/1999/xlink" content-type="dwc:verbatimCoordinates" xlink:type="simple"><named-content content-type="geo-json" specific-use="{&#34;type&#34;:&#34;Point&#34;,&#34;coordinates&#34;:[122.950000,24.450000]}" id="NCID0E6WAI" xlink:type="simple">24°27'N, 122°57'E</named-content></named-content>, 15 m depth, coll. Y. Benayahu, 13 November 1992; <named-content xmlns:xlink="http://www.w3.org/1999/xlink" content-type="dwc:institutional_code" xlink:type="simple">ZMTAU</named-content> Co 31638, Mao Cave, Shimoji Is., Ryukyu Archipelago, 10 m depth, coll. Y. Benayahu, 19 November 1992; <named-content xmlns:xlink="http://www.w3.org/1999/xlink" content-type="dwc:institutional_code" xlink:type="simple">ZMTAU</named-content> Co 35120, Umabanazaki Point, Yonaguni Is., Ryukyu Archipelago, 8–12 m depth, coll. Y. Benayahu, 3 June 2010; <bold>MADAGASCAR</bold>: <named-content xmlns:xlink="http://www.w3.org/1999/xlink" content-type="dwc:institutional_code" xlink:type="simple">ZMTAU</named-content> Co 36057, three specimens; <named-content xmlns:xlink="http://www.w3.org/1999/xlink" content-type="dwc:institutional_code" xlink:type="simple">ZMTAU</named-content> Co 36076, 4 Frères, <named-content xmlns:xlink="http://www.w3.org/1999/xlink" content-type="dwc:verbatimCoordinates" xlink:type="simple"><named-content content-type="geo-json" specific-use="{&#34;type&#34;:&#34;Point&#34;,&#34;coordinates&#34;:[48.484983,-13.002367]}" id="NCID0E4XAI" xlink:type="simple">13°00.142'S, 48°29.099'E</named-content></named-content>, 6–14 m depth, coll. Y. Benayahu, 2 December 2012; <named-content xmlns:xlink="http://www.w3.org/1999/xlink" content-type="dwc:institutional_code" xlink:type="simple">ZMTAU</named-content> Co 36065, 4 Frères, <named-content xmlns:xlink="http://www.w3.org/1999/xlink" content-type="dwc:verbatimCoordinates" xlink:type="simple"><named-content content-type="geo-json" specific-use="{&#34;type&#34;:&#34;Point&#34;,&#34;coordinates&#34;:[48.487467,-12.994250]}" id="NCID0EKYAI" xlink:type="simple">12°59.655'S, 48°29.248'E</named-content></named-content>, 4–15 m depth, coll. Y. Benayahu, 1 December 2012, four specimens; <named-content xmlns:xlink="http://www.w3.org/1999/xlink" content-type="dwc:institutional_code" xlink:type="simple">ZMTAU</named-content> Co 36115, Ronald Point, Nosy Be, <named-content xmlns:xlink="http://www.w3.org/1999/xlink" content-type="dwc:verbatimCoordinates" xlink:type="simple"><named-content content-type="geo-json" specific-use="{&#34;type&#34;:&#34;Point&#34;,&#34;coordinates&#34;:[48.002383,-13.392167]}" id="NCID0EXYAI" xlink:type="simple">13°23.530'S, 48°00.143'E</named-content></named-content>, 19–27 m depth, coll. Y. Benayahu, 3 December 2012; <named-content xmlns:xlink="http://www.w3.org/1999/xlink" content-type="dwc:institutional_code" xlink:type="simple">ZMTAU</named-content> Co 36122, Ronald Point, Nosy Be, <named-content xmlns:xlink="http://www.w3.org/1999/xlink" content-type="dwc:verbatimCoordinates" xlink:type="simple"><named-content content-type="geo-json" specific-use="{&#34;type&#34;:&#34;Point&#34;,&#34;coordinates&#34;:[47.978683,-13.483867]}" id="NCID0EEZAI" xlink:type="simple">13°29.032'S, 47°58.721'E</named-content></named-content>, 2–4 m depth, coll. Y. Benayahu, 03 December <!--PageBreak-->2012, two specimens; <named-content xmlns:xlink="http://www.w3.org/1999/xlink" content-type="dwc:institutional_code" xlink:type="simple">ZMTAU</named-content> Co 36127, details as before; <bold>TAIWAN</bold>: Co 33021, Chaikou, Green Is., Taiwan, <named-content xmlns:xlink="http://www.w3.org/1999/xlink" content-type="dwc:verbatimCoordinates" xlink:type="simple"><named-content content-type="geo-json" specific-use="{&#34;type&#34;:&#34;Point&#34;,&#34;coordinates&#34;:[121.472222,22.677778]}" id="NCID0EVZAI" xlink:type="simple">22°40'40"N, 121°28'20"E</named-content></named-content>, 3–6 m depth, coll. Y. Benayahu, 13 July 2005; <named-content xmlns:xlink="http://www.w3.org/1999/xlink" content-type="dwc:institutional_code" xlink:type="simple">ZMTAU</named-content> Co 35715, Shihlang, Green Is., <named-content xmlns:xlink="http://www.w3.org/1999/xlink" content-type="dwc:verbatimCoordinates" xlink:type="simple"><named-content content-type="geo-json" specific-use="{&#34;type&#34;:&#34;Point&#34;,&#34;coordinates&#34;:[121.473317,22.657083]}" id="NCID0EC1AI" xlink:type="simple">22°39.425'N, 121°28.399'E</named-content></named-content>, 8–12 m depth, coll. Y. Benayahu, 3 September 2012; <named-content xmlns:xlink="http://www.w3.org/1999/xlink" content-type="dwc:institutional_code" xlink:type="simple">ZMTAU</named-content> Co 33022, Lomenyen, Green Is., <named-content xmlns:xlink="http://www.w3.org/1999/xlink" content-type="dwc:verbatimCoordinates" xlink:type="simple"><named-content content-type="geo-json" specific-use="{&#34;type&#34;:&#34;Point&#34;,&#34;coordinates&#34;:[121.501667,22.682222]}" id="NCID0EP1AI" xlink:type="simple">22°40'56"N, 121°30'06"E</named-content></named-content>, 3–25 m depth, coll. Y. Benayahu, 12 July 2005; <named-content xmlns:xlink="http://www.w3.org/1999/xlink" content-type="dwc:institutional_code" xlink:type="simple">ZMTAU</named-content> Co 35713, details as before, three specimens; <named-content xmlns:xlink="http://www.w3.org/1999/xlink" content-type="dwc:institutional_code" xlink:type="simple">ZMTAU</named-content> Co 35701, details as before, four specimens; <named-content xmlns:xlink="http://www.w3.org/1999/xlink" content-type="dwc:institutional_code" xlink:type="simple">ZMTAU</named-content> Co 35757, Shihlang, Green Is., <named-content xmlns:xlink="http://www.w3.org/1999/xlink" content-type="dwc:verbatimCoordinates" xlink:type="simple"><named-content content-type="geo-json" specific-use="{&#34;type&#34;:&#34;Point&#34;,&#34;coordinates&#34;:[121.473317,22.657083]}" id="NCID0EG2AI" xlink:type="simple">22°39.425'N, 121°28.399'E</named-content></named-content>, 7–10 m depth, coll. Y. Benayahu, 5 September 2012, four specimens.</p></tp:treatment-sec><tp:treatment-sec sec-type="description" id="SECID0EL2AI"><title>Description.</title><p>The syntype <named-content xmlns:xlink="http://www.w3.org/1999/xlink" content-type="dwc:institutional_code" xlink:type="simple">RMNH</named-content> Coel 2344 consists of three encrusting lobed colonies attached to calcareous fragments. The largest syntype is 3 cm high by 5 cm wide, the second 1.5 by 2.5 cm, and the third 2 by 3.5 cm (Figure <xref ref-type="fig" rid="F29">29</xref>). The finger-like lobes feature non-retractile polyps, some of which are found on the colony base. The polyp body is up to 2.8 mm long and the tentacles are up to 1.0 mm long. The tentacles bear one row of 12–14 pinnules along each of their margins. The short pinnules are closely set, with no space between adjacent ones. The preserved colonies are brown-beige. Sclerites are highly abundant and found in all parts of the colony. Under the light microscope they are ovoid or pear-shaped as fully confirmed by <abbrev xmlns:xlink="http://www.w3.org/1999/xlink" xlink:title="scanning electron microscopy" id="ABBRID0E12AI" xlink:type="simple">SEM</abbrev> (Figure <xref ref-type="fig" rid="F30">30A</xref>), measuring up to 0.022 mm in length. Occasionally they are arranged in groups (Figure <xref ref-type="fig" rid="F30">30B</xref>), but during preparation they tend to dissociate and become sin<!--PageBreak-->gles. <abbrev xmlns:xlink="http://www.w3.org/1999/xlink" xlink:title="scanning electron microscopy" id="ABBRID0EI3AI" xlink:type="simple">SEM</abbrev> revealed the unique microstructure of the sclerites, which comprise densely packed chip-like microscleres (Figure <xref ref-type="fig" rid="F30">30C</xref>), giving the sclerite surface the appearance of cement-chip aggregates (Figure <xref ref-type="fig" rid="F30">30D</xref>).</p></tp:treatment-sec><tp:treatment-sec sec-type="Color" id="SECID0EU3AI"><title>Color.</title><p>Live colonies are brown with yellow polyps (Figures <xref ref-type="fig" rid="F5">5C–D</xref>).</p><fig id="F29" position="float" orientation="portrait"><label>Figure 29.</label><caption><p>
                        <italic><tp:taxon-name><tp:taxon-name-part taxon-name-part-type="genus" reg="Caementabunda">Caementabunda</tp:taxon-name-part> <tp:taxon-name-part taxon-name-part-type="species" reg="simplex">simplex</tp:taxon-name-part></tp:taxon-name></italic> (Thomson &amp; Dean, 1931) Syntypes, ZMA 2344.</p></caption><graphic xmlns:xlink="http://www.w3.org/1999/xlink" xlink:href="zookeys-754-063-g029.jpg" position="float" orientation="portrait" xlink:type="simple" id="oo_200716.jpg"/></fig><fig id="F30" position="float" orientation="portrait"><label>Figure 30.</label><caption><p>
                        <italic><tp:taxon-name><tp:taxon-name-part taxon-name-part-type="genus" reg="Caementabunda">Caementabunda</tp:taxon-name-part> <tp:taxon-name-part taxon-name-part-type="species" reg="simplex">simplex</tp:taxon-name-part></tp:taxon-name></italic> (Thomson &amp; Dean, 1931) Syntypes, ZMA 2344<bold>. A</bold> spheroid sclerites <bold>B</bold> cluster of spheroid sclerites <bold>C</bold> fractured spheroid showing densely packed chips-like microscleres <bold>D</bold> densely packed chips-like microscleres of spheroid’s surface.</p></caption><graphic xmlns:xlink="http://www.w3.org/1999/xlink" xlink:href="zookeys-754-063-g030.jpg" position="float" orientation="portrait" xlink:type="simple" id="oo_200717.jpg"/></fig></tp:treatment-sec><tp:treatment-sec sec-type="remarks" id="SECID0EW5AI"><title>Remarks.</title><p>The original description of the type by Thomson &amp; Dean (1931: 34) is in agreement with the current findings, and indicates 10–12 pinnules compared to 12–14 noted by us. The sclerite size of 0.01 mm as given in the original description is incorrect and was later corrected by <xref ref-type="bibr" rid="B46">Verseveldt (1971)</xref>. The latter study provides a better description of the sclerites as oblong, pear-like or angular in shape, 0.015–0.021 mm in diameter. The light microscopy used in the past clearly could not have revealed the unique surface microstructure of that species (Figure <xref ref-type="fig" rid="F30">30D</xref>).</p><p>Examination of the type of <italic><tp:taxon-name><tp:taxon-name-part taxon-name-part-type="genus" reg="Cespitularia">Cespitularia</tp:taxon-name-part> <tp:taxon-name-part taxon-name-part-type="species" reg="turgida">turgida</tp:taxon-name-part></tp:taxon-name></italic> Verseveldt, 1971 (<named-content xmlns:xlink="http://www.w3.org/1999/xlink" content-type="dwc:institutional_code" xlink:type="simple">RMNH</named-content> Coel 6607) revealed <italic><tp:taxon-name><tp:taxon-name-part taxon-name-part-type="genus" reg="Caementabunda">Caementabunda</tp:taxon-name-part></tp:taxon-name></italic>-type sclerites (Figure <xref ref-type="fig" rid="F31">31</xref>). In the original description <xref ref-type="bibr" rid="B46">Verseveldt (1971</xref>: 62) presented a comparison between the type of <italic><tp:taxon-name><tp:taxon-name-part taxon-name-part-type="genus" reg="Cespitularia">C.</tp:taxon-name-part> <tp:taxon-name-part taxon-name-part-type="species" reg="simplex">simplex</tp:taxon-name-part></tp:taxon-name></italic> and his new species and noted the number of pinnules in the single row of both species being 10–12 in the latter <italic>vs.</italic> 5–6 in the former. The current examination of the type of <italic><tp:taxon-name><tp:taxon-name-part taxon-name-part-type="genus" reg="Cespitularia">C.</tp:taxon-name-part> <tp:taxon-name-part taxon-name-part-type="species" reg="turgida">turgida</tp:taxon-name-part></tp:taxon-name></italic> has confirmed the original morphological findings, while we also present here for the first time images of its sclerites.</p><fig id="F31" position="float" orientation="portrait"><label>Figure 31.</label><caption><p>
                        <italic><tp:taxon-name><tp:taxon-name-part taxon-name-part-type="genus" reg="Cespitularia">Cespitularia</tp:taxon-name-part> <tp:taxon-name-part taxon-name-part-type="species" reg="turgida">turgida</tp:taxon-name-part></tp:taxon-name></italic> Verseveldt, 1971, <named-content xmlns:xlink="http://www.w3.org/1999/xlink" content-type="dwc:institutional_code" xlink:type="simple">RMNH</named-content> Coel 6607.</p></caption><graphic xmlns:xlink="http://www.w3.org/1999/xlink" xlink:href="zookeys-754-063-g031.jpg" position="float" orientation="portrait" xlink:type="simple" id="oo_200718.jpg"/></fig><p>Dr. Zena Dinesen (Department of Agriculture, Fisheries and Forestry, Queensland) provided us with an unpublished taxonomic manuscript dealing with some <tp:taxon-name><tp:taxon-name-part taxon-name-part-type="family">Xeniidae</tp:taxon-name-part></tp:taxon-name> of Flinders Reefs, Great Barrier Reef. Under the collection numbers <named-content xmlns:xlink="http://www.w3.org/1999/xlink" content-type="dwc:institutional_code" xlink:type="simple">BMNH</named-content> <!--PageBreak-->1982.11.17 and 1982.11.18 there are colonies labeled as paratypes of <italic><tp:taxon-name><tp:taxon-name-part taxon-name-part-type="genus" reg="Efflatounaria">Efflatounaria</tp:taxon-name-part> <tp:taxon-name-part taxon-name-part-type="species" reg="flindensis">flindensis</tp:taxon-name-part></tp:taxon-name></italic> Dinesen. Recently Dr. Dinesen confirmed that these two colonies are provisional paratypes of unpublished species presented in her manuscript. Our examination of the colonies revealed <italic><tp:taxon-name><tp:taxon-name-part taxon-name-part-type="genus" reg="Caementabunda">Caementabunda</tp:taxon-name-part></tp:taxon-name></italic>-type sclerites (<named-content xmlns:xlink="http://www.w3.org/1999/xlink" content-type="dwc:institutional_code" xlink:type="simple">BMNH</named-content> 1982.11.17: figure 32, 1982.11.17: figure 33). In addition, it confirmed the unpublished morphological description of the material which states that the pinnules: “Mostly very contracted, difficult to measure, in one row on each side of the tentacle with 5–12 (6–9) pinnules per row”. Hence, the pinnule number corresponds to the original types of both <italic><tp:taxon-name><tp:taxon-name-part taxon-name-part-type="genus" reg="Cespitularia">C.</tp:taxon-name-part> <tp:taxon-name-part taxon-name-part-type="species" reg="simplex">simplex</tp:taxon-name-part></tp:taxon-name></italic> and of <italic><tp:taxon-name><tp:taxon-name-part taxon-name-part-type="genus" reg="Cespitularia">C.</tp:taxon-name-part> <tp:taxon-name-part taxon-name-part-type="species" reg="turgida">turgida</tp:taxon-name-part></tp:taxon-name></italic>. Similarly, examination of <named-content xmlns:xlink="http://www.w3.org/1999/xlink" content-type="dwc:institutional_code" xlink:type="simple">ZMTAU</named-content> Co 35757 from Taiwan revealed <italic><tp:taxon-name><tp:taxon-name-part taxon-name-part-type="genus" reg="Caementabunda">Caementabunda</tp:taxon-name-part></tp:taxon-name></italic>-type sclerites (Figure <xref ref-type="fig" rid="F34">34</xref>) and 10–12 pinnules in a row, and <named-content xmlns:xlink="http://www.w3.org/1999/xlink" content-type="dwc:institutional_code" xlink:type="simple">ZMTAU</named-content> Co 36127 and Co 36122 from Madagascar both had <italic><tp:taxon-name><tp:taxon-name-part taxon-name-part-type="genus" reg="Caementabunda">Caementabunda</tp:taxon-name-part></tp:taxon-name></italic>-type sclerites (Co 36122: figure 35) and 7–11 pinnules, thus falling within the range stated above. Based on these findings, it is concluded here that pinnule count is not diagnostic for species delineation in the newly-described genus <italic><tp:taxon-name><tp:taxon-name-part taxon-name-part-type="genus" reg="Caementabunda">Caementabunda</tp:taxon-name-part></tp:taxon-name></italic>. Similarly, it is concluded that <italic><tp:taxon-name><tp:taxon-name-part taxon-name-part-type="genus" reg="Cespitularia">Cespitularia</tp:taxon-name-part> <tp:taxon-name-part taxon-name-part-type="species" reg="turgida">turgida</tp:taxon-name-part></tp:taxon-name></italic> is a junior synonym of <italic><tp:taxon-name><tp:taxon-name-part taxon-name-part-type="genus" reg="Caementabunda">Caementabunda</tp:taxon-name-part> <tp:taxon-name-part taxon-name-part-type="species" reg="simplex">simplex</tp:taxon-name-part></tp:taxon-name></italic> and thus that both should be accommodated within this new genus.</p><fig id="F32" position="float" orientation="portrait"><label>Figure 32.</label><caption><p>
                        <italic><tp:taxon-name><tp:taxon-name-part taxon-name-part-type="genus" reg="Caementabunda">Caementabunda</tp:taxon-name-part> <tp:taxon-name-part taxon-name-part-type="species" reg="simplex">simplex</tp:taxon-name-part></tp:taxon-name></italic> (Thomson &amp; Dean, 1931), <named-content xmlns:xlink="http://www.w3.org/1999/xlink" content-type="dwc:institutional_code" xlink:type="simple">BMNH</named-content> 1982.11.17. <bold>A</bold> spheroid sclerites <bold>B</bold> densely packed chips-like microscleres of spheroid’s surface.</p></caption><graphic xmlns:xlink="http://www.w3.org/1999/xlink" xlink:href="zookeys-754-063-g032.jpg" position="float" orientation="portrait" xlink:type="simple" id="oo_200719.jpg"/></fig><fig id="F33" position="float" orientation="portrait"><label>Figure 33.</label><caption><p>
                        <italic><tp:taxon-name><tp:taxon-name-part taxon-name-part-type="genus" reg="Caementabunda">Caementabunda</tp:taxon-name-part> <tp:taxon-name-part taxon-name-part-type="species" reg="simplex">simplex</tp:taxon-name-part></tp:taxon-name></italic> (Thomson &amp; Dean, 1931), <named-content xmlns:xlink="http://www.w3.org/1999/xlink" content-type="dwc:institutional_code" xlink:type="simple">BMNH</named-content> 1982.11.18. <bold>A</bold> spheroid sclerites <bold>B</bold> densely packed chips-like microscleres of spheroid’s surface.</p></caption><graphic xmlns:xlink="http://www.w3.org/1999/xlink" xlink:href="zookeys-754-063-g033.jpg" position="float" orientation="portrait" xlink:type="simple" id="oo_200720.jpg"/></fig><fig id="F34" position="float" orientation="portrait"><label>Figure 34.</label><caption><p>
                        <italic><tp:taxon-name><tp:taxon-name-part taxon-name-part-type="genus" reg="Caementabunda">Caementabunda</tp:taxon-name-part> <tp:taxon-name-part taxon-name-part-type="species" reg="simplex">simplex</tp:taxon-name-part></tp:taxon-name></italic> (Thomson &amp; Dean, 1931), <named-content xmlns:xlink="http://www.w3.org/1999/xlink" content-type="dwc:institutional_code" xlink:type="simple">ZMTAU</named-content> Co 35757. Spheroid sclerites.</p></caption><graphic xmlns:xlink="http://www.w3.org/1999/xlink" xlink:href="zookeys-754-063-g034.jpg" position="float" orientation="portrait" xlink:type="simple" id="oo_200721.jpg"/></fig><fig id="F35" position="float" orientation="portrait"><label>Figure 35.</label><caption><p>
                        <italic><tp:taxon-name><tp:taxon-name-part taxon-name-part-type="genus" reg="Caementabunda">Caementabunda</tp:taxon-name-part> <tp:taxon-name-part taxon-name-part-type="species" reg="simplex">simplex</tp:taxon-name-part></tp:taxon-name></italic> (Thomson &amp; Dean, 1931), <named-content xmlns:xlink="http://www.w3.org/1999/xlink" content-type="dwc:institutional_code" xlink:type="simple">ZMTAU</named-content> Co 36122. Spheroid sclerites.</p></caption><graphic xmlns:xlink="http://www.w3.org/1999/xlink" xlink:href="zookeys-754-063-g035.jpg" position="float" orientation="portrait" xlink:type="simple" id="oo_200722.jpg"/></fig></tp:treatment-sec><tp:treatment-sec sec-type="material" id="SECID0E1JBI"><title>Other material.</title><p>All other material (see above) features the same sclerites described above for the syntype (Figure <xref ref-type="fig" rid="F30">30</xref>). <xref ref-type="bibr" rid="B21">Macfadyen (1936</xref>: 27) described in a colony from the Great Barrier Reef Expedition numerous minute discs about 0.010 mm in diameter, finely sculptured. The current examination of that colony (<named-content xmlns:xlink="http://www.w3.org/1999/xlink" content-type="dwc:institutional_code" xlink:type="simple">BMNH</named-content> 1934.3.28.8) <!--PageBreak-->revealed <italic><tp:taxon-name><tp:taxon-name-part taxon-name-part-type="genus" reg="Caementabunda">Caementabunda</tp:taxon-name-part></tp:taxon-name></italic>-type sclerites. Likewise, <named-content xmlns:xlink="http://www.w3.org/1999/xlink" content-type="dwc:institutional_code" xlink:type="simple">RMNH</named-content> Coel 38673 from Seychelles (see <xref ref-type="bibr" rid="B16">Janes 2008</xref>) and <named-content xmlns:xlink="http://www.w3.org/1999/xlink" content-type="dwc:institutional_code" xlink:type="simple">ZMTAU</named-content> Co 31642 (Figure <xref ref-type="fig" rid="F36">36</xref>) feature this type of sclerite, as do <named-content xmlns:xlink="http://www.w3.org/1999/xlink" content-type="dwc:institutional_code" xlink:type="simple">USNM</named-content> 60793 and 60794 collected in the Philippines (<named-content xmlns:xlink="http://www.w3.org/1999/xlink" content-type="dwc:institutional_code" xlink:type="simple">USNM</named-content> 60793: Figure <xref ref-type="fig" rid="F37">37</xref>). Based on the current findings all of these colonies were assigned to the new genus.</p><!--PageBreak--></tp:treatment-sec><tp:treatment-sec sec-type="distribution" id="SECID0EXLBI"><title>Distribution.</title><p>Green Island, Taiwan; Philippines; Great Barrier Reef; Sulawesi; Madagascar; Seychelles.</p><fig id="F36" position="float" orientation="portrait"><label>Figure 36.</label><caption><p>
                        <italic><tp:taxon-name><tp:taxon-name-part taxon-name-part-type="genus" reg="Caementabunda">Caementabunda</tp:taxon-name-part> <tp:taxon-name-part taxon-name-part-type="species" reg="simplex">simplex</tp:taxon-name-part></tp:taxon-name></italic> (Thomson &amp; Dean, 1931), <named-content xmlns:xlink="http://www.w3.org/1999/xlink" content-type="dwc:institutional_code" xlink:type="simple">ZMTAU</named-content> Co 31642. Spheroid sclerites.</p></caption><graphic xmlns:xlink="http://www.w3.org/1999/xlink" xlink:href="zookeys-754-063-g036.jpg" position="float" orientation="portrait" xlink:type="simple" id="oo_200723.jpg"/></fig><fig id="F37" position="float" orientation="portrait"><label>Figure 37.</label><caption><p>
                        <italic><tp:taxon-name><tp:taxon-name-part taxon-name-part-type="genus" reg="Caementabunda">Caementabunda</tp:taxon-name-part> <tp:taxon-name-part taxon-name-part-type="species" reg="simplex">simplex</tp:taxon-name-part></tp:taxon-name></italic> (Thomson &amp; Dean, 1931), <named-content xmlns:xlink="http://www.w3.org/1999/xlink" content-type="dwc:institutional_code" xlink:type="simple">USNM</named-content> 60793. Spheroid sclerites.</p></caption><graphic xmlns:xlink="http://www.w3.org/1999/xlink" xlink:href="zookeys-754-063-g037.jpg" position="float" orientation="portrait" xlink:type="simple" id="oo_200724.jpg"/></fig></tp:treatment-sec><tp:treatment-sec sec-type="Molecular phylogenetic results" id="SECID0EWNBI"><title>Molecular phylogenetic results.</title><p>Sequences of <italic>mtMutS</italic> (582 bp), <italic>igr1+<abbrev xmlns:xlink="http://www.w3.org/1999/xlink" xlink:title="cytochrome oxidase I" id="ABBRID0EAOBI" xlink:type="simple">COI</abbrev></italic> (767 bp) and <italic>28S rDNA</italic> (755 bp) were obtained from 46 individuals of <italic><tp:taxon-name><tp:taxon-name-part taxon-name-part-type="genus" reg="Conglomeratusclera">Conglomeratusclera</tp:taxon-name-part></tp:taxon-name></italic> and nine individuals of <italic><tp:taxon-name><tp:taxon-name-part taxon-name-part-type="genus" reg="Caementabunda">Caementabunda</tp:taxon-name-part></tp:taxon-name></italic> from three different geographical locations: Madagascar; Green Is., Taiwan; Yonaguni Is., Japan (GenBank accession nos. MH071812–MH071969). All phylogenetic analyses of individual gene regions as well as the concatenated alignment (2104 bp) recovered trees in which specimens of <italic><tp:taxon-name><tp:taxon-name-part taxon-name-part-type="genus" reg="Conglomeratusclera">Conglomeratusclera</tp:taxon-name-part></tp:taxon-name></italic> and <italic><tp:taxon-name><tp:taxon-name-part taxon-name-part-type="genus" reg="Caementabunda">Caementabunda</tp:taxon-name-part></tp:taxon-name></italic> formed two separate, well-supported clades (Figure <xref ref-type="fig" rid="F6">6</xref>). The average pairwise genetic distance (K2p) among individuals belonging to the two different clades was 3.6%, a value comparable to or higher than that observed among most other genera of xeniids (Figure <xref ref-type="fig" rid="F6">6</xref>).</p><p>All individuals of <italic><tp:taxon-name><tp:taxon-name-part taxon-name-part-type="genus" reg="Conglomeratusclera">Conglomeratusclera</tp:taxon-name-part></tp:taxon-name></italic> shared identical sequences at <italic>mtMutS</italic> and <italic><abbrev xmlns:xlink="http://www.w3.org/1999/xlink" xlink:title="cytochrome oxidase I" id="ABBRID0EWPBI" xlink:type="simple">COI</abbrev></italic>, with just two exceptions: a single individual from Taiwan (<named-content xmlns:xlink="http://www.w3.org/1999/xlink" content-type="dwc:institutional_code" xlink:type="simple">ZMTAU</named-content> Co35731) that differed by 0.2% at <italic>mtMutS</italic>; and one from Madagascar (<named-content xmlns:xlink="http://www.w3.org/1999/xlink" content-type="dwc:institutional_code" xlink:type="simple">ZMTAU</named-content> Co36055) <!--PageBreak-->that differed by 0.4% at <italic><abbrev xmlns:xlink="http://www.w3.org/1999/xlink" xlink:title="cytochrome oxidase I" id="ABBRID0EJQBI" xlink:type="simple">COI</abbrev></italic>. Variation at the <italic>28S rDNA</italic> locus ranged from 0–1.5%. Although a group of nine <italic><tp:taxon-name><tp:taxon-name-part taxon-name-part-type="genus" reg="Conglomeratusclera">Conglomeratusclera</tp:taxon-name-part></tp:taxon-name></italic> colonies from Taiwan shared a <italic>28S</italic> genotype that differed from all others by three nucleotide substitutions (0.4%), there was no significant bootstrap or <italic>a posteriori</italic> support for them as a separate clade, and no obvious morphological differences to suggest that they might represent a different species.</p><p>All <italic><tp:taxon-name><tp:taxon-name-part taxon-name-part-type="genus" reg="Caementabunda">Caementabunda</tp:taxon-name-part></tp:taxon-name></italic> specimens also shared identical <italic>mtMutS</italic> and <italic><abbrev xmlns:xlink="http://www.w3.org/1999/xlink" xlink:title="cytochrome oxidase I" id="ABBRID0EGRBI" xlink:type="simple">COI</abbrev></italic> sequences, with the exception of a single individual (<named-content xmlns:xlink="http://www.w3.org/1999/xlink" content-type="dwc:institutional_code" xlink:type="simple">ZMTAU</named-content> Co 36076) that differed by 0.1% at <italic><abbrev xmlns:xlink="http://www.w3.org/1999/xlink" xlink:title="cytochrome oxidase I" id="ABBRID0EQRBI" xlink:type="simple">COI</abbrev></italic>. At <italic>28S</italic> rDNA pairwise genetic distances (K2p) among individuals ranged from 0–0.8%, and a group of three specimens from Madagascar (<named-content xmlns:xlink="http://www.w3.org/1999/xlink" content-type="dwc:institutional_code" xlink:type="simple">ZMTAU</named-content> Co 36065, Co 36076, Co 36122) differed from all others by three nucleotide substitutions. There was, however, no significant support for this clade, and no apparent morphological differences between these individuals and others of <italic><tp:taxon-name><tp:taxon-name-part taxon-name-part-type="genus" reg="Cespitularia">C.</tp:taxon-name-part> <tp:taxon-name-part taxon-name-part-type="species" reg="simplex">simplex</tp:taxon-name-part></tp:taxon-name></italic>.</p></tp:treatment-sec><tp:treatment-sec><!--Section generated to contain objects referenced in tp:taxon-treatment.--><fig id="F5" position="float" orientation="portrait"><label>Figure 5.</label><caption><p>Live colonies on the reefs of Green Is. Taiwan. <bold>A–B</bold> <italic><tp:taxon-name><tp:taxon-name-part taxon-name-part-type="genus" reg="Conglomeratusclera">Conglomeratusclera</tp:taxon-name-part> <tp:taxon-name-part taxon-name-part-type="species" reg="coerulea">coerulea</tp:taxon-name-part></tp:taxon-name></italic> (May, 1898). <bold>C</bold> <italic><tp:taxon-name><tp:taxon-name-part taxon-name-part-type="genus" reg="Caementabunda">Caementabunda</tp:taxon-name-part> <tp:taxon-name-part taxon-name-part-type="species" reg="simplex">simplex</tp:taxon-name-part></tp:taxon-name></italic> (Thomson &amp; Dean, 1931) with expanded polyps <bold>D</bold> <italic><tp:taxon-name><tp:taxon-name-part taxon-name-part-type="genus" reg="Cespitularia">C.</tp:taxon-name-part> <tp:taxon-name-part taxon-name-part-type="species" reg="simplex">simplex</tp:taxon-name-part></tp:taxon-name></italic> (Thomson &amp; Dean, 1931) with partially retracted polyps. Photo credit Chang-Feng Dai, National Taiwan University, Taiwan.</p></caption><graphic xmlns:xlink="http://www.w3.org/1999/xlink" xlink:href="zookeys-754-063-g005.jpg" position="float" orientation="portrait" xlink:type="simple" id="oo_200692.jpg"/></fig><fig id="F6" position="float" orientation="portrait"><label>Figure 6.</label><caption><p>Maximum likelihood tree of family <tp:taxon-name><tp:taxon-name-part taxon-name-part-type="family">Xeniidae</tp:taxon-name-part></tp:taxon-name> based on a partitioned analysis of concatenated <italic>mtMutS</italic>, <italic><abbrev xmlns:xlink="http://www.w3.org/1999/xlink" xlink:title="cytochrome oxidase I" id="ABBRID0EUBBG" xlink:type="simple">COI</abbrev></italic> and <italic>28S</italic> rDNA gene regions. Numbers above nodes: ML bootstrap percentages; numbers below nodes: Bayesian posterior probabilities. All genera and major clades of <tp:taxon-name><tp:taxon-name-part taxon-name-part-type="family">Xeniidae</tp:taxon-name-part></tp:taxon-name> other than <italic><tp:taxon-name><tp:taxon-name-part taxon-name-part-type="genus" reg="Caementabunda">Caementabunda</tp:taxon-name-part></tp:taxon-name></italic> and <italic><tp:taxon-name><tp:taxon-name-part taxon-name-part-type="genus" reg="Conglomeratusclera">Conglomeratusclera</tp:taxon-name-part></tp:taxon-name></italic> have been collapsed to facilitate readability. Specimens of <italic><tp:taxon-name><tp:taxon-name-part taxon-name-part-type="genus" reg="Caementabunda">Caementabunda</tp:taxon-name-part></tp:taxon-name></italic> and <italic><tp:taxon-name><tp:taxon-name-part taxon-name-part-type="genus" reg="Conglomeratusclera">Conglomeratusclera</tp:taxon-name-part></tp:taxon-name></italic> are identified by <named-content xmlns:xlink="http://www.w3.org/1999/xlink" content-type="dwc:institutional_code" xlink:type="simple">ZMTAU</named-content> catalog number and location of collection (G = Green Is., Taiwan; M = Madagascar; Y = Yonaguni Is., Japan).</p></caption><graphic xmlns:xlink="http://www.w3.org/1999/xlink" xlink:href="zookeys-754-063-g006.jpg" position="float" orientation="portrait" xlink:type="simple" id="oo_200693.jpg"/></fig></tp:treatment-sec><ref-list><ref id="B21"><mixed-citation xmlns:xlink="http://www.w3.org/1999/xlink" xlink:type="simple">
          <person-group><name name-style="western"><surname>Macfadyen</surname><given-names>LMI</given-names></name></person-group> (<year>1936</year>) <tp:taxon-name><tp:taxon-name-part taxon-name-part-type="subclass">Alcyonaria</tp:taxon-name-part></tp:taxon-name> (<tp:taxon-name><tp:taxon-name-part taxon-name-part-type="suborder">Stolonifera</tp:taxon-name-part></tp:taxon-name>, <tp:taxon-name><tp:taxon-name-part taxon-name-part-type="order">Alcyonacea</tp:taxon-name-part></tp:taxon-name>, <tp:taxon-name><tp:taxon-name-part taxon-name-part-type="order">Telestacea</tp:taxon-name-part></tp:taxon-name> and <tp:taxon-name><tp:taxon-name-part taxon-name-part-type="order">Gorgonacea</tp:taxon-name-part></tp:taxon-name>). Great Barrier Reef Expedition 1928–29, Scientific Reports, British Museum 5(2): 19–71.</mixed-citation></ref><ref id="B46"><mixed-citation xmlns:xlink="http://www.w3.org/1999/xlink" xlink:type="simple">
          <person-group><name name-style="western"><surname>Verseveldt</surname><given-names>J</given-names></name></person-group> (<year>1971</year>) <article-title><tp:taxon-name><tp:taxon-name-part taxon-name-part-type="subclass">Octocorallia</tp:taxon-name-part></tp:taxon-name> from North-Western Madagascar (Part II).</article-title> <source>Zoologische Verhandelingen</source> <volume>117</volume>: <fpage>1</fpage>–<lpage>73</lpage>.</mixed-citation></ref><ref id="B16"><mixed-citation xmlns:xlink="http://www.w3.org/1999/xlink" xlink:type="simple">
          <person-group><name name-style="western"><surname>Janes</surname><given-names>MP</given-names></name></person-group> (<year>2008</year>) <article-title>A study of the <tp:taxon-name><tp:taxon-name-part taxon-name-part-type="family">Xeniidae</tp:taxon-name-part></tp:taxon-name> (<tp:taxon-name><tp:taxon-name-part taxon-name-part-type="subclass">Octocorallia</tp:taxon-name-part></tp:taxon-name>, <tp:taxon-name><tp:taxon-name-part taxon-name-part-type="order">Alcyonacea</tp:taxon-name-part></tp:taxon-name>) collected on the “Tyro” expedition to the Seychelles with a description of a new genus and species.</article-title> <source>Zoologische Mededelingen Leiden</source> <volume>82</volume>(<issue>49</issue>): <fpage>599</fpage>–<lpage>626</lpage>.</mixed-citation></ref><ref id="B17"><mixed-citation xmlns:xlink="http://www.w3.org/1999/xlink" xlink:type="simple">
          <person-group><name name-style="western"><surname>Janes</surname><given-names>MP</given-names></name></person-group> (<year>2013</year>) Distribution and diversity of the soft coral family <tp:taxon-name><tp:taxon-name-part taxon-name-part-type="family">Xeniidae</tp:taxon-name-part></tp:taxon-name> (<tp:taxon-name><tp:taxon-name-part taxon-name-part-type="phylum">Coelenterata</tp:taxon-name-part></tp:taxon-name>: <tp:taxon-name><tp:taxon-name-part taxon-name-part-type="subclass">Octocorallia</tp:taxon-name-part></tp:taxon-name>) in Lembeh Strait, Indonesia. Galaxea, Journal of Coral Reef Studies (Special Issue): 195–200. <ext-link xlink:type="simple" ext-link-type="doi" xlink:href="10.3755/galaxea.15.195">https://doi.org/10.3755/galaxea.15.195</ext-link></mixed-citation></ref><ref id="B29"><mixed-citation xmlns:xlink="http://www.w3.org/1999/xlink" xlink:type="simple">
          <person-group><name name-style="western"><surname>McFadden</surname><given-names>CS</given-names></name><name name-style="western"><surname>Reynolds</surname><given-names>AM</given-names></name><name name-style="western"><surname>Janes</surname><given-names>MP</given-names></name></person-group> (<year>2014</year>) <article-title>DNA barcoding of xeniid soft corals (<tp:taxon-name><tp:taxon-name-part taxon-name-part-type="subclass">Octocorallia</tp:taxon-name-part></tp:taxon-name>: <tp:taxon-name><tp:taxon-name-part taxon-name-part-type="order">Alcyonacea</tp:taxon-name-part></tp:taxon-name>: <tp:taxon-name><tp:taxon-name-part taxon-name-part-type="family">Xeniidae</tp:taxon-name-part></tp:taxon-name>) from Indonesia: species richness and phylogenetic relationships.</article-title> <source>Systematics &amp; Biodiversity</source> <volume>12</volume>: <fpage>247</fpage>–<lpage>257</lpage>. <ext-link xlink:type="simple" ext-link-type="doi" xlink:href="10.1080/14772000.2014.902866">https://doi.org/10.1080/14772000.2014.902866</ext-link></mixed-citation></ref></ref-list></tp:taxon-treatment>
